# Supplementary material for: Aberrant activity of mitochondrial NCLX is linked to impaired synaptic transmission and is associated with mental retardation
Source: Commun Biol. 2021 Jun 2;4:666. doi: 10.1038/s42003-021-02114-0 (PMC8172942; doi:10.1038/s42003-021-02114-0)
Supplement: Supplementary file 4 — Supplementary data 1 [file 42003_2021_2114_MOESM4_ESM.xlsx]

## Sheet: Figure 1
Figure 1e
WT
30	0.08008	0.06716	0.01303	-0.04327	-0.11606	0.00057646	-0.02138	-0.09494	0.00292	0.01536	-0.00921	-0.03059	-0.03531	0.05377	0.03706	0.00963	-0.03472	0.000816244	0.00721	0.12352	0.01344	-0.09591	-0.01543	-0.03663	0.0075	0.01411	0.02202	0.11391	0.06186	-0.08055	-0.02696	-0.04006	-0.01693	-0.05988	-0.17281	-0.04026	-0.02115	0.00897	-0.00233	0.0074	0.0049	0.01752	-0.00112	-0.01544	0.0013	0.000258014	-0.03949	0.00152	-0.00581
33	-0.02027	0.00904	-0.04135	-0.04943	-0.16102	-0.03927	-0.09349	-0.1119	0.00321	0.02746	-0.000492632	0.11029	-0.02975	0.02998	0.04188	-0.03863	-0.02224	-0.02107	0.0066	-0.01506	-0.05889	-0.04124	0.00847	-0.03228	0.02483	0.03189	0.04953	0.13968	0.10138	-0.06845	-0.02966	-0.04314	4.95101e-05	0.02799	-0.09401	-0.04429	-0.02327	0.00987	-0.00256	0.00814	0.00538	0.01927	-0.00124	-0.01698	0.00143	0.000283816	-0.04343	0.00167	-0.0064
36	0.00143	0.06254	-0.10454	-0.00507	-0.13481	-0.00379	-0.03243	-0.09268	0.0035	0.00468	0.03381	0.10433	0.02633	0.0315	0.01439	-0.02123	-0.03436	0.01378	-0.00989	0.11495	-0.07273	0.04101	0.00959	0.00711	0.000102242	0.03744	0.01492	0.07403	0.05864	0.02445	-0.03235	-0.04622	-0.13991	0.00268	-0.15039	-0.04831	-0.02538	0.01077	-0.21599	0.00888	0.00587	0.02102	-0.00135	-0.01853	0.00156	0.000309617	-0.04738	0.00182	-0.00698
39	0.02643	0.00571	-0.02921	-0.05664	-0.20469	0.00822	-0.05626	-0.07561	0.00379	0.00226	0.04636	0.08344	-0.07998	-0.02031	-0.03891	-0.06702	-0.03581	0.00904	0.02242	0.04753	0.00273	-0.08901	-0.02416	-0.03693	0.02233	0.01858	-0.00606	0.07729	0.02599	0.00947	-0.03505	-0.14159	-0.02513	0.02265	-0.20855	-0.05234	-0.0275	0.04959	-0.14761	-0.01135	-0.01963	0.01581	-0.00146	-0.02007	0.00169	0.000335418	-0.05133	0.00197	-0.00756
42	0.01739	-0.00694	-0.02149	-0.10305	-0.14443	0.03567	-0.03549	-0.10546	0.00408	0.01164	0.00115	0.07144	-0.01826	0.000390171	0.01789	-0.04521	-0.04443	0.000623441	0.01094	0.00661	0.09955	0.02627	-0.03271	-0.02231	0.00339	0.03995	0.01986	0.09364	0.06478	-0.02252	-0.03774	-0.14292	0.18886	-0.00148	-0.00291	-0.05637	-0.02961	0.04743	0.0871	0.06627	-0.03771	0.02131	-0.00157	-0.02161	0.00182	0.00036122	-0.05528	0.00212	-0.00814
45	-0.02422	0.03721	0.000211356	-0.05204	-0.17137	-0.00581	-0.06113	-0.11338	0.14309	-0.01504	-0.00105	0.06026	0.08973	0.00215	0.00895	0.02349	-0.03805	0.01439	0.01315	0.02024	0.0402	0.05585	0.00229	0.01575	-0.00992	0.05875	0.01644	0.09412	0.01401	0.04911	-0.04044	0.03302	-0.14632	0.02774	-0.0123	-0.06039	-0.03173	-0.00879	-0.02366	0.00507	-0.00775	0.01443	-0.00168	-0.02316	0.00195	0.000387021	-0.05923	0.00227	-0.00872
48	0.0179	0.0468	0.06595	0.00227	-0.12967	-0.00869	-0.02294	-0.10107	0.10791	-0.05896	0.05078	0.08348	-0.077	0.02555	0.00649	-0.01067	-0.02864	0.00961	0.00457	-0.12006	-0.07572	-0.01097	0.0013	0.01634	-0.0371	0.02361	0.00168	0.09007	0.04266	-0.04098	-0.70514	-0.1319	0.10485	0.01628	-0.13363	0.14673	0.01999	0.0518	0.1423	-0.01185	0.01403	0.01173	0.00571	-0.0247	0.02349	0.01211	-0.06745	0.02266	-0.0093
51	0.03033	-0.01202	0.00107	-0.04177	-0.12564	-0.01183	-0.00945	-0.09217	0.10703	0.05062	-0.01519	0.09479	-0.06803	0.04691	0.02154	-0.03048	-0.02383	-0.04843	0.000129642	-0.00512	-0.00166	-0.03683	0.00422	0.03938	0.00408	0.06561	0.02684	0.06078	0.06077	-0.04793	-0.11749	-0.09098	0.17575	-0.04178	0.10175	0.25472	-0.12594	0.08473	-0.32642	-0.00196	0.00941	-0.0096	0.00574	-0.02625	0.01158	-0.00258	-0.08087	-0.00341	-0.00989
54	0.00955	0.03233	-0.10697	-0.06541	-0.14993	0.01068	-0.01651	-0.1076	0.15522	-0.00894	0.04196	0.13364	-0.04112	0.03375	0.03723	-0.02669	-0.05332	-0.04067	-0.02346	0.02579	-0.02062	-0.04754	-0.01783	0.04189	0.01989	0.05557	0.00538	0.14876	0.08791	0.06878	-0.1579	-0.05544	0.08889	-0.01193	0.18723	0.21567	-0.12579	0.08085	0.11811	0.00969	-0.01415	0.08275	0.00972	-0.02779	0.00937	-0.01344	-0.10733	-0.00513	-0.01047
57	0.000969999	0.02233	0.11341	-0.0516	-0.01106	0.03334	0.04873	-0.11673	0.07916	0.03484	0.01098	0.13533	0.04809	0.03071	0.01384	-0.00767	-0.06723	-0.01144	0.02036	-0.04913	0.08161	-0.04371	-0.02086	0.04438	5.81443e-05	0.04298	0.00126	0.09525	0.11049	0.04073	-0.15942	-0.07045	-0.06164	0.10695	0.02617	-0.06496	-0.15246	0.11249	0.2258	-0.02232	-0.01037	0.02192	-0.000923949	-0.01068	0.00365	0.05296	-0.05663	0.0203	0.03198
60	-0.02469	0.000793337	0.07197	-0.01298	-0.13069	0.00954	-0.13935	-0.11268	0.08168	0.07154	0.04865	0.14358	0.05759	0.02604	-0.00138	-0.01489	-0.04048	-0.02133	-0.01212	0.11872	0.0077	0.00193	-0.01166	-0.08258	0.00844	0.0669	0.04115	0.08237	0.10024	0.10999	0.14256	-0.04232	-0.22582	0.00123	0.07968	-0.32096	0.02763	0.05034	0.10341	0.00385	0.07842	0.08255	0.02339	-0.03435	-0.00514	0.02492	-0.09715	0.02621	-0.00402
63	-0.04189	0.04896	0.08972	-0.00338	-0.18178	-0.02488	-0.04025	-0.12721	0.071	0.02662	0.06785	0.15889	-0.02241	0.00291	-0.01776	0.028	-0.06553	-0.00882	0.00855	0.0044	-0.01244	-0.02586	-0.00428	0.01459	0.01888	0.03505	-0.01421	0.09942	0.05244	0.08091	-0.17741	-0.08666	0.03999	0.01294	-0.18144	0.01354	0.09027	0.07426	-0.03504	0.06167	0.01639	0.04049	0.01657	-0.03863	-0.01024	0.01734	-0.07678	0.01615	-0.0036
66	0.05613	-0.00272	0.03969	-0.1097	-0.08554	0.03086	0.01313	-0.11236	0.08462	0.00247	0.03807	0.09598	-0.00772	-0.00745	-0.0026	0.01821	-0.05496	-0.02879	0.02484	0.00481	-0.02975	-0.06135	-0.02812	0.01335	-0.02267	0.04277	0.02196	0.09989	0.09877	-0.04691	0.12761	0.00586	0.05491	-0.1269	-0.0288	0.06182	0.07811	0.05744	0.02851	0.03964	0.05554	0.05438	-0.02409	0.00474	-0.04008	0.10063	-0.09326	-0.00915	-0.0054
69	0.05023	-0.00163	0.19862	-0.02943	-0.12646	-0.00238	-0.02064	-0.10306	0.11893	0.01518	0.01969	0.04986	0.01424	0.02816	0.00721	-0.01631	-0.04362	-0.00201	-0.00939	-0.08601	-0.0222	-0.01695	0.00998	0.0659	0.00507	0.06826	-0.01659	0.11164	0.12206	0.01577	-0.19559	0.01163	-0.09408	-0.00723	0.01461	0.02793	0.18623	0.0978	0.11641	0.00779	0.01275	0.05224	0.0085	-0.02028	-0.02625	0.027	-0.09112	0.01084	-0.00333
72	-0.00747	0.03185	0.08175	-0.01562	-0.13976	0.02629	-0.04387	-0.12562	0.07172	0.05847	0.02486	0.12206	-0.03553	-0.00911	0.000534291	-0.03928	-0.04318	-0.02057	-0.01115	-0.00588	-0.05523	-0.05227	-0.00518	-0.05086	-0.00371	0.03058	0.02195	0.06874	0.01348	0.06413	-0.23693	0.09331	0.13369	-0.03161	0.06656	0.17372	0.12441	0.09242	-0.32826	0.02524	0.03051	0.04821	0.00556	-0.0443	0.00724	0.08209	-0.03669	0.02689	-0.00282
75	0.00932	0.05374	0.00541	-0.05678	-0.04004	-0.02126	-0.06963	-0.15379	0.03406	0.06507	-0.01576	0.12571	0.10637	-0.00185	0.04287	-0.05564	-0.04991	-0.000265771	-0.00749	0.05546	0.02937	0.00356	-0.00609	-0.04891	-0.0466	0.0669	0.00887	0.08419	0.07147	0.07974	0.25088	0.00735	-0.10279	-0.05875	-0.11301	-0.33223	0.10144	0.05554	-0.54453	0.04424	0.05906	0.07559	0.01606	0.01677	-0.00633	0.05803	-0.10928	0.000485187	-0.00613
78	0.04246	0.03254	-0.01758	-0.05052	-0.07116	0.00975	-0.0946	-0.12642	0.07955	0.0075	0.00366	0.12168	0.05338	0.03306	0.01699	-0.01311	-0.08052	-0.02625	-0.03296	0.0119	-0.07112	0.05084	-0.03746	0.0082	-0.01088	0.04274	-0.00482	0.08864	0.08462	0.07965	0.60606	-0.24641	0.11419	0.03336	-0.16192	0.14812	0.21453	0.05967	0.14897	0.00902	0.01535	0.06603	0.0262	0.00401	-0.02042	-0.00716	-0.09556	0.0879	-0.000458594
81	0.02848	0.06233	0.00315	-0.07756	-0.20102	0.02379	-0.05275	-0.12432	0.04522	0.01201	-0.00174	0.14534	-0.08951	-0.02695	-0.05413	-0.00595	-0.06102	0.02771	-0.01348	-0.04094	-0.01127	0.07046	0.0024	-0.00319	0.00201	0.05941	-0.00315	0.07011	0.06176	0.16133	0.09534	-0.01953	0.20765	-0.04149	-0.05087	0.08089	0.14264	0.09354	0.14784	0.07043	0.04379	-0.0337	0.0272	0.00514	-0.01611	0.05348	-0.07569	0.02634	0.01296
84	-0.0096	0.00755	-0.08935	-0.04059	-0.23403	-0.000862155	0.04014	-0.09623	0.05732	-3.99263e-06	0.03656	0.13538	0.033	0.02233	0.007	-0.01105	-0.06108	-0.06358	-0.03207	-0.0793	-0.01721	-0.01158	0.00938	-0.02003	-0.02826	0.03249	0.00366	0.0873	0.0876	0.01594	0.05013	-0.0544	-0.0024	0.01748	0.04077	0.16296	-0.0231	0.09009	-0.10425	0.0637	0.05831	0.02629	0.00445	-0.01493	0.00105	-0.06491	-0.08247	0.0112	0.01544
87	-0.04773	0.0499	0.11975	-0.02391	-0.13406	-0.00767	-0.06593	-0.13138	0.03166	0.01304	0.01205	0.08945	-0.04702	0.0016	0.03107	-0.0194	-0.03736	-0.04726	-0.04098	-0.06694	-0.0972	-0.05516	-0.02529	-0.0465	-0.02416	0.06019	-0.00242	0.08995	0.05306	0.14265	-0.23317	0.08649	-0.10715	0.08598	0.00481	0.25721	0.23789	0.09396	0.13643	0.02778	0.00447	-0.00010698	-0.00809	0.00494	-0.02816	0.05201	-0.0756	-0.02821	0.06131
90	0.03873	0.00363	0.0594	-0.0434	-0.15189	-0.02291	-0.05458	-0.11884	0.09893	-0.000573799	0.0454	0.09981	-0.02307	0.01691	-0.02346	-0.08121	-0.08166	-0.01791	-0.02505	-0.09754	-0.04377	0.03846	-0.01112	-0.02449	-0.00131	0.06756	0.00535	0.0779	0.1176	0.14123	0.32446	0.02743	-0.04281	-0.00505	-0.02421	0.11657	0.01353	0.05206	-0.2855	0.000488352	0.04523	0.1142	0.01039	0.02269	0.00626	-0.01636	-0.01971	0.06614	0.03994
93	-0.01956	0.05534	0.00453	-0.03952	-0.09772	-0.00148	-0.06984	-0.13165	-0.00151	-0.03957	0.05658	0.21592	0.02208	0.0244	-0.01387	-0.06254	-0.07524	-0.0442	-0.01102	-0.00441	0.01869	-0.02644	-0.00233	-0.04674	-0.00955	0.06348	0.01972	0.04858	0.06253	0.01975	0.21676	-0.08281	0.05909	-0.01099	-0.13855	0.07908	0.22143	0.08228	-0.12259	0.04508	0.02558	0.00105	0.00534	-0.01782	-0.0234	0.03679	-0.11085	0.03231	0.01506
96	0.04602	0.04361	0.11251	-0.05078	-0.18391	0.02855	-0.03556	-0.11329	0.02969	0.04393	-0.00279	0.13689	0.0224	0.043	0.027	-0.00338	-0.06395	0.03539	-0.01545	0.05064	0.04327	0.01378	-0.03579	0.0385	-0.02584	0.05662	0.00551	0.12514	0.04478	0.00505	-0.10583	-0.02603	-0.05686	0.04633	-0.000147716	-0.11563	0.28008	0.07104	0.27098	0.03488	0.00718	0.02652	0.01025	0.00599	0.00866	-0.01409	-0.07164	0.06955	-0.00394
99	-0.00261	0.04454	0.02761	-0.02586	-0.20306	-0.01156	-0.01789	-0.12678	0.14562	-0.0092	-0.00902	0.10371	-0.05992	0.02919	0.01573	0.01548	-0.06146	-0.00779	-0.03465	-0.06626	-0.05329	-0.04016	-0.00933	-0.00296	-0.01162	0.05444	-0.00227	0.0646	0.08369	0.08525	-0.12194	-0.02126	0.13488	-0.00109	-0.20313	0.12871	-0.03635	0.08886	0.00709	0.0275	0.000479427	0.05278	-0.00289	-0.0086	0.00913	0.04607	-0.12469	-0.00243	0.01669
102	0.03656	-0.03505	0.10726	-0.04667	-0.26784	0.00677	0.06815	-0.12609	0.06753	-0.02727	-0.0175	0.11931	0.06945	-0.01964	-0.00707	-0.02452	-0.05119	-0.002	-0.00424	-0.05893	0.01557	-0.04833	-0.00146	0.03093	0.00463	0.04108	0.01813	0.06908	0.09497	0.15052	-0.06825	0.06122	-0.10727	-0.03016	0.04695	-0.09704	-0.05053	0.09199	-0.03839	0.00322	0.01101	0.02025	0.01186	-0.02227	-0.02275	0.00037936	-0.08368	0.03204	0.03131
105	0.04382	0.03501	0.08775	-0.11241	-0.08041	0.02763	-0.0497	-0.1119	0.10493	0.06175	-0.00755	0.07241	-0.01752	-0.01555	-0.03455	0.01441	-0.06424	-0.01533	-0.04494	0.07859	0.07378	-0.05562	0.03227	-0.01942	-0.00824	0.0299	-0.000316178	0.08102	0.06689	0.01652	0.40389	-0.09625	-0.03879	0.022	-0.26079	0.0206	0.02962	0.10837	0.14118	0.02078	0.00448	0.07135	-0.00285	-0.02951	0.00353	0.04189	-0.11034	0.01488	-0.00585
108	0.01598	0.03547	0.10504	-0.05189	-0.1522	0.05333	-0.08278	-0.12404	0.02733	-0.01175	0.06075	0.12253	0.05028	-0.01159	0.02491	-0.01841	-0.08521	-0.026	-0.04223	-0.03567	0.00867	-0.06104	-0.00945	0.02286	0.03308	0.06002	-0.01295	0.06987	0.06606	0.1125	0.24366	-0.22314	0.1456	-0.02824	-0.1045	-0.13069	0.38523	0.11098	0.06489	0.00363	0.01644	0.02807	0.00237	-0.02542	-0.01959	0.07434	-0.09072	-0.00645	0.02383
111	-0.03599	0.00362	0.10612	-0.03692	-0.10398	-0.0152	-0.01648	-0.09863	0.0563	0.03691	0.04746	0.11557	-0.006	0.03246	0.00991	0.02496	-0.06751	0.000876257	-0.00196	-0.06027	0.02115	-0.02497	-0.01794	0.02534	0.00942	0.04704	0.01025	0.08596	0.05096	0.00607	0.28592	0.06089	-0.19083	-0.02742	0.0069	-0.0087	-0.18721	0.07109	-0.04691	0.00832	0.03244	0.07348	-0.01528	0.00169	-0.02487	0.05258	-0.13111	0.02841	0.0298
114	0.01147	0.01854	0.10756	0.02532	-0.11679	0.00885	-0.05542	-0.111	0.09114	0.06048	-0.000143751	0.10228	-0.03054	0.01463	0.03354	-0.00306	-0.08577	-0.02366	-0.02214	-0.04599	-0.04868	-0.01831	0.00728	-0.04794	0.0051	0.01451	-0.00921	0.05994	0.09703	0.17505	0.15254	-0.16708	-0.01956	0.01406	-0.05621	0.06621	0.15528	0.07866	-0.04388	0.02562	0.05118	0.0751	0.00321	-0.0058	0.01347	0.08881	-0.09152	0.02359	0.00122
117	0.04918	0.07554	0.07096	-0.09059	-0.17562	-0.00704	-0.02305	-0.08841	0.10397	0.01069	-0.01757	0.03337	-0.01438	0.05912	0.06415	0.01244	-0.0602	0.00313	0.03694	-0.03212	0.00751	-0.06994	0.00996	-0.01584	-0.02385	0.06907	0.0195	0.11198	0.05341	0.03767	0.18572	-0.01919	-0.0102	-0.05849	0.05063	-0.03764	-0.09621	0.09411	-0.10995	0.03555	0.07044	0.09299	0.00835	-0.03759	-0.01231	0.037	-0.09301	0.01759	0.02793
120	0.01327	0.05827	-0.08352	-0.06677	-0.11563	0.02413	-0.09877	-0.07952	0.13703	0.02065	0.07094	0.10315	0.02726	0.01289	-0.00157	0.00249	-0.06829	-0.05209	-0.01885	-0.02791	-0.00409	-0.03533	-0.03355	0.05328	-0.0308	0.04623	0.00122	0.10032	0.09336	0.08223	0.09337	-0.14098	0.14482	-0.03972	-0.11903	0.05381	0.24018	0.09341	-0.08212	0.000218275	-0.03687	0.09197	0.01409	-0.03452	0.01271	0.04114	-0.10419	0.04121	0.0405
123	0.01368	0.01398	-0.02181	-0.08441	-0.09949	0.04551	-0.04404	-0.07453	0.00786	0.05277	0.04144	0.09303	-0.02097	0.0189	0.02461	-0.04409	-0.10463	-0.0107	-0.00722	0.01993	-0.07113	-0.0122	-0.03497	0.03329	0.00343	0.03948	0.0388	0.11205	0.116	-0.0219	-0.60526	0.08138	0.04142	-0.08205	-0.05356	-0.03244	0.05864	0.09308	0.06051	0.04036	0.08323	0.03843	0.02052	0.01938	0.01518	-0.04573	-0.0692	0.04762	0.04413
126	-0.00405	0.02584	-0.0062	-0.04377	-0.15457	-0.00538	-0.09282	-0.11257	0.08546	0.05517	0.03059	0.1615	0.02365	-0.01878	-0.04397	-0.06932	-0.07311	-0.01479	0.01061	0.05165	-0.01342	0.17634	-0.01701	-0.00405	-0.01578	0.02923	-0.02814	0.09179	0.07027	0.00587	0.3273	-0.06881	-0.08788	0.01116	-0.12889	-0.14628	0.11821	0.06731	0.20214	0.04459	0.03947	0.05967	0.0225	-0.0156	-0.02097	-0.03064	-0.12607	0.01054	-0.00125
129	0.000441523	0.02218	-0.02457	-0.13469	-0.15561	-0.00818	-0.00942	-0.07876	0.0887	-0.03259	0.00867	0.10392	-0.05901	0.05228	0.01273	-0.01437	-0.06884	0.00147	0.01396	-0.01549	-0.00652	-0.0537	9.17899e-05	-0.0298	-0.03437	0.06271	0.01417	0.0551	0.06009	0.15344	-0.19727	-0.08745	-0.04769	0.00659	-0.12943	-0.11065	-0.10636	0.08801	-0.13749	0.06141	0.0196	0.03983	0.01915	-0.000281165	-0.00143	0.03729	-0.08223	-0.00802	-0.01324
132	0.02238	0.05339	0.03962	-0.01254	-0.13581	-0.03315	-0.00545	-0.09037	0.14835	0.06981	0.02564	0.12508	0.09091	-0.02669	0.000651946	-0.00766	-0.03418	-0.02781	-0.00859	-0.151	0.05519	-0.12602	0.00478	-0.0649	-0.02106	0.03598	0.01008	0.05747	0.12415	0.10254	0.27402	0.02073	-0.01449	0.02732	-0.22574	0.11444	-0.10715	0.07007	-0.05228	-0.00202	0.10237	0.03472	0.02188	-0.04895	0.00403	0.07836	-0.06767	0.03274	0.01481
135	0.0101	0.02865	0.01497	-0.04421	-0.26297	0.01515	0.01436	-0.07625	0.05754	0.00568	0.08275	0.10851	0.00107	0.01783	0.00541	0.01657	-0.05117	-0.02034	-0.01303	0.00206	-0.02447	-0.04547	-0.00264	-0.00872	-0.0188	0.04279	0.00733	0.12448	0.07893	0.04949	0.20275	-0.03168	0.0081	0.0188	0.01302	-0.03853	0.25394	0.03017	-0.0351	0.01955	0.01106	0.06457	0.02793	0.02482	-0.03065	0.04769	-0.058	0.04003	0.04549
138	0.00747	-0.02382	0.10095	-0.0196	-0.03265	-0.01456	0.00466	-0.09837	0.07585	0.03927	0.04578	0.13279	-0.00635	0.01923	0.00286	-0.02965	-0.05622	-0.01419	-0.01119	0.10573	-0.03554	-0.00963	-0.01381	0.00858	-0.02985	0.07627	-0.00578	0.1033	0.05632	0.01843	-0.48261	0.05927	0.17172	0.01329	-0.25288	-0.01468	0.22974	0.11351	0.2302	-0.00145	0.03364	-0.00967	-0.00404	-0.00812	-0.02655	0.09572	-0.07999	-0.03389	-0.00677
141	-0.05487	0.02685	0.08032	-0.04733	-0.16375	0.00963	0.0287	-0.08336	0.09276	0.01399	0.03078	0.18963	0.00216	0.03617	0.03308	-0.01509	-0.04201	-0.01754	-0.01733	-0.03967	-0.00625	-0.08265	-0.05508	0.0339	-0.005	0.06628	-0.01502	0.147	0.08854	0.12728	-0.01037	-0.02911	-0.13363	-0.04684	-0.01373	0.03944	0.04263	0.05351	0.0552	0.00804	-0.00133	0.07175	-0.000490222	-0.00657	0.00378	0.02312	-0.07511	0.03047	-0.02098
144	0.03768	0.02646	0.09648	0.00498	0.05884	0.04258	-0.09138	-0.06041	0.06692	0.00757	-0.01923	0.14225	0.02714	-9.7535e-05	-0.01907	-0.01883	-0.01736	-0.03687	-0.00932	0.0678	-0.0116	0.07617	0.00628	0.00215	0.00821	0.06418	0.04083	0.09139	0.09321	0.0084	-0.02825	-0.12624	-0.00734	0.05854	-0.00526	0.23094	-0.14578	0.08603	-0.08981	0.04558	-0.01975	0.04214	-0.01125	-0.0356	-0.01762	-0.0259	-0.06872	0.01029	-0.01991
147	-0.00559	-0.01758	0.05301	0.00745	-0.04231	0.06131	-0.04367	-0.05635	0.11141	0.0268	0.02598	0.0953	0.01747	0.03604	-0.00699	-0.01634	-0.01634	-0.02129	0.00186	-0.08426	-0.06324	-0.10128	-0.01628	0.02487	0.02113	0.06898	0.04563	0.15964	0.09885	0.12161	0.46297	-0.06343	-0.00803	0.00771	0.10763	0.04629	0.13193	0.06694	0.15411	0.02304	0.00816	0.14333	0.02502	-0.03935	-0.00635	0.06804	-0.10054	0.0496	-0.04384
150	0.10302	0.01707	0.02466	-0.09578	-0.05345	0.0514	0.04024	-0.04451	0.10486	0.02874	0.09807	0.15376	-0.00446	-0.00869	-0.02833	-0.02387	0.00433	-0.03081	0.03165	0.04638	-0.03412	-0.01578	-0.01135	-0.02906	-0.00033458	0.06051	0.01758	0.13764	0.07922	0.05588	0.08355	-0.14855	0.1924	0.00253	-0.18563	-0.16499	-0.23363	0.10935	-0.18326	0.07269	0.06782	-0.00281	0.00369	-0.06541	-0.03416	-0.01163	-0.16496	-0.00381	0.01276
153	0.01875	0.04537	0.07448	-0.08506	-0.00673	0.03185	0.02508	-0.03127	0.07939	0.00614	0.03376	0.16325	0.03001	0.03719	-0.01773	0.03018	-0.00268	-0.05406	-0.02979	-0.04867	-0.00598	0.02542	0.03433	0.04868	-0.01002	0.02854	0.02389	0.13173	0.09161	0.09632	0.29187	-0.20976	-0.04945	0.02134	0.02758	0.02606	0.14702	0.06657	-0.11248	0.04311	0.06588	0.05326	0.00298	-0.05448	-0.02019	0.022	-0.14531	0.03515	-0.01781
156	0.02529	0.04222	0.14362	-0.09046	0.01923	0.05085	0.01556	-0.03525	0.13922	0.06759	0.05698	0.14829	0.07459	0.01188	-0.00172	-0.05314	0.0197	-0.03703	-0.00915	0.08044	-0.06887	-0.01134	0.02534	-0.07286	0.00181	0.03614	-0.0067	0.14575	0.09052	0.08606	-0.3401	-0.08818	-0.02199	-0.02771	-0.22518	0.0071	0.02302	0.07466	0.000357445	0.01611	0.0305	0.037	0.01389	-0.01389	-0.0357	0.01885	-0.12152	-0.00687	0.01854
159	0.03298	0.04591	0.01871	0.0226	-0.01434	0.00247	0.08688	-0.02846	0.10929	0.04404	0.09088	0.13493	-0.03093	0.02156	-0.00223	-0.0701	0.05912	-0.03043	0.01565	-0.0119	-0.01119	-0.13613	0.02865	0.02586	0.06125	0.06242	0.00132	0.10666	0.07728	0.21892	-0.08578	-0.13983	-0.00565	-0.04732	-0.15691	-0.03227	0.09358	0.09193	-0.07667	-0.01236	0.02377	0.07881	-0.01335	-0.04246	-0.05491	-0.02643	-0.05077	0.04259	0.00891
162	0.05858	0.07343	0.00325	0.04884	0.01748	0.03033	-0.0258	0.0196	0.01987	0.0411	0.06754	0.14765	0.06949	0.00455	0.00108	-0.00251	0.06395	-0.02006	0.000188013	-0.03325	-0.06674	0.03521	0.01614	0.10502	0.03907	0.07059	-0.00749	0.14592	0.08903	0.06265	-0.21639	0.01144	0.11796	0.0594	-0.15699	0.00408	-0.00877	0.12479	-0.05131	-0.00299	0.02282	0.03284	-0.00159	-0.0025	-0.01402	0.05177	-0.10113	0.07875	0.00957
165	0.08331	0.04882	0.28673	0.00194	-0.02729	0.04059	0.04879	0.01172	0.10141	0.04745	0.07087	0.14198	0.05686	0.01126	-0.01013	-0.000710473	0.09116	-0.01522	0.05035	-0.04623	-0.02968	-0.00817	0.06173	0.03785	-0.07598	0.06289	0.02135	0.1549	0.12478	0.12629	-0.13106	-0.02506	0.01894	-0.04151	-0.02838	0.1182	0.1649	0.10602	-0.04406	0.02778	0.05271	0.09651	-0.01023	-0.04746	-0.02912	0.11643	-0.11318	0.06045	0.00344
168	0.01461	0.0188	0.26622	0.01422	0.23796	0.09779	0.14219	0.04079	0.20084	0.03896	0.01789	0.25537	0.01825	-0.03273	-0.02672	0.0133	0.10016	0.01936	0.08307	-0.1376	-0.09271	-0.0744	0.07065	0.0356	0.05252	0.09998	0.12275	0.19395	0.13015	0.11824	0.12305	0.06843	-0.03674	-0.00232	-0.04579	-0.03064	0.07339	0.13443	-0.20404	0.02091	0.0245	0.03199	-0.01375	-0.07282	-0.04922	0.07416	-0.09084	0.04542	0.02026
171	0.03386	0.05028	0.13187	0.10254	0.17079	0.03568	0.05066	0.06446	0.20591	0.15065	0.05788	0.19137	0.02068	0.0174	-0.00392	0.1392	0.08551	-0.01605	0.09474	-0.05045	0.00977	0.00671	0.04849	0.02471	0.08829	0.13985	0.16951	0.27528	0.12186	0.04805	0.23829	-0.07679	0.13359	-0.03076	-0.03842	0.13638	0.09222	0.18507	-0.0986	0.05178	0.0778	0.06211	-0.00827	-0.04876	0.01691	0.08009	-0.13089	0.04187	0.02073
174	0.01895	0.03093	0.17592	0.15388	0.12555	0.09051	0.05159	0.06757	0.19489	0.1861	0.11323	0.26733	0.08257	0.02715	0.00848	0.08986	0.14699	0.07369	0.09802	-0.10359	-0.02186	0.05407	0.06611	0.06376	0.12965	0.17675	0.14968	0.24092	0.16809	0.08977	-0.02296	-0.08361	0.09967	0.06987	0.33468	0.13877	0.14665	0.12575	0.07568	0.00389	0.04577	0.02424	-0.01877	-0.0368	0.0182	0.05791	-0.0839	0.00319	0.04393
177	0.07994	0.02409	0.0959	0.12087	0.16339	0.07905	0.12973	0.09248	0.17018	0.10402	0.12229	0.28676	0.08728	0.36962	-0.00862	0.09272	0.17247	0.25826	0.13514	0.4115	0.13039	0.0271	0.0709	0.28292	0.15513	0.15625	0.19295	0.22811	0.13275	0.04451	-0.36214	0.06487	0.20022	0.18887	0.20112	-0.03921	0.04809	0.13967	-0.06774	-0.01187	-0.0035	0.09141	0.03041	-0.0344	0.04906	0.04828	-0.12505	0.06687	0.07092
180	0.14788	0.23887	0.3065	0.1323	0.21442	0.1692	0.09988	0.12213	0.18156	0.27718	0.28392	0.25031	0.04313	0.77545	0.09674	0.16354	0.17521	0.29355	0.25469	0.69733	0.0876	0.04717	0.08758	0.29582	0.16023	0.15533	0.40787	0.37825	0.18596	0.12536	-0.20294	-0.01142	0.21989	0.12743	0.1618	0.13594	0.20614	0.17241	-0.20899	0.04659	0.05418	0.07587	0.17407	-0.02498	0.0153	0.10996	-0.11271	0.23929	-0.00917
183	0.27216	0.41891	0.32604	0.29395	0.09688	0.10156	0.13415	0.15255	0.4962	0.49449	0.27027	0.25261	0.14815	0.76538	0.44772	0.48092	0.1912	0.25689	0.32634	0.56718	0.11985	0.10552	0.13616	0.17966	0.23535	0.13916	0.44298	0.5782	0.41843	0.21289	0.06441	-0.03363	0.05841	0.18124	0.31806	0.15573	-0.03816	0.20555	-0.04545	0.0462	0.62481	0.12889	0.2634	-0.10605	0.02403	0.36625	-0.08332	0.32172	0.00294
186	0.21018	0.39007	0.168	0.19827	0.19387	0.07949	0.11253	0.16104	0.60564	0.57187	0.2445	0.29891	0.10229	0.75175	0.49538	0.45686	0.20414	0.34766	0.35661	0.66861	0.13716	0.23954	0.11172	0.14574	0.24831	0.18458	0.40339	0.58734	0.4473	0.12665	0.34121	-0.00492	0.2628	0.11892	0.22428	0.29414	0.34075	0.22355	0.38592	1.36364	1.1229	0.55447	0.25684	0.07108	0.19487	0.28732	-0.15787	0.28873	0.06402
189	0.19698	0.36091	0.29841	0.20644	0.26854	0.11249	0.07938	0.1408	0.55549	0.53537	0.24422	0.31795	0.10588	0.7001	0.45954	0.4101	0.25145	0.53322	0.37436	0.74095	0.2769	0.19632	0.06979	0.33426	0.30247	0.18223	0.42098	0.57848	0.41016	0.15418	0.04901	0.34532	0.25089	0.33839	0.43516	-0.0011	0.3798	0.23107	0.40834	1.28356	1.18361	1.37888	0.23903	0.30393	0.51538	0.30891	-0.09866	0.25254	0.26425
192	0.25149	0.34462	0.39034	0.24437	0.23286	0.18015	0.04982	0.14603	0.48886	0.58854	0.38433	0.3193	0.13938	0.80497	0.36436	0.48714	0.22825	0.56609	0.43533	0.89242	0.17465	0.29172	0.11399	0.34556	0.32203	0.36998	0.60336	0.58338	0.39827	0.19127	-0.17035	0.42001	0.5314	0.3852	0.06293	0.49997	0.17642	0.41871	0.41271	1.25411	1.18186	1.29474	0.22365	0.28427	0.53401	0.32441	0.35544	0.26872	0.33707
195	0.28998	0.34363	0.56108	0.36062	0.25428	0.12971	0.11473	0.15611	0.69193	0.62931	0.42731	0.4457	0.21646	0.82225	0.36906	0.71614	0.26871	0.56823	0.53726	0.77541	0.28814	0.31743	0.14667	0.32912	0.34178	0.4198	0.60361	0.7634	0.6386	0.51024	1.15484	0.36768	0.40422	0.37941	0.76073	0.65556	0.89167	0.40459	0.16758	1.18706	1.0932	1.20173	0.35271	0.2827	0.50835	0.35355	0.41165	0.27237	0.27308
198	0.29826	0.51979	0.5597	0.30195	0.31442	0.16797	0.1837	0.1811	0.7668	0.63141	0.37815	0.34931	0.12854	0.84572	0.65068	0.82007	0.29851	0.60907	0.52145	0.81889	0.43708	0.3341	0.12923	0.33132	0.3645	0.3973	0.52617	0.78117	0.72247	0.41989	2.14082	0.33518	0.47304	0.41094	0.79929	0.6655	0.8744	0.38701	0.27048	1.1173	0.99974	1.26349	0.96609	0.29221	0.67149	0.73021	0.42146	0.49885	0.28923
201	0.32545	0.60863	0.51691	0.27585	0.29236	0.20015	0.14896	0.15912	0.80113	0.60017	0.35494	0.37571	0.10321	0.82471	0.6816	0.79984	0.28157	0.67048	0.47708	0.88385	0.5404	0.27905	0.13311	0.39714	0.42179	0.39279	0.62235	0.6978	0.70043	0.47882	1.29496	0.28403	0.5212	0.55178	0.74134	0.35222	0.82458	0.44292	0.00632	1.15713	1.02827	1.24112	1.08976	0.68869	0.9844	0.88909	0.3518	1.05665	0.57602
204	0.25207	0.44177	0.36989	0.32185	0.25511	0.19682	0.1904	0.21473	0.72578	0.71165	0.42579	0.40148	0.16328	0.81564	0.63153	0.82738	0.26511	0.70795	0.50097	0.86427	0.34022	0.51102	0.16185	0.33777	0.45503	0.36284	0.74015	0.73188	0.67528	0.4078	1.46121	0.43635	0.56394	0.72127	0.61499	0.65241	0.75721	0.47257	0.70415	1.13258	0.95307	1.28087	1.05298	1.58398	1.02173	0.80767	0.4627	1.1416	1.01995
207	0.33904	0.4561	0.60666	0.31681	0.24143	0.19143	0.08253	0.1797	0.92439	0.76027	0.47697	0.50905	0.25385	0.89277	0.6049	0.8222	0.26955	0.72325	0.59887	0.8302	0.62111	0.21487	0.20208	0.39083	0.43837	0.37381	0.76008	0.78435	0.79584	0.78873	2.11726	0.50823	0.59095	0.55606	0.72676	1.27963	1.31855	0.48768	1.08328	1.21529	1.2509	1.25347	1.02481	1.67343	0.92346	0.86853	0.76601	1.05157	1.02158
210	0.34536	0.54603	0.7223	0.37093	0.41093	0.19101	0.18024	0.18872	0.90027	0.68714	0.42338	0.48497	0.28204	0.90031	0.64159	0.84547	0.31991	0.68649	0.54914	0.91771	0.58827	0.26817	0.17813	0.52558	0.49435	0.72206	0.72596	0.88982	0.84099	0.69604	2.1839	0.59259	0.69252	0.69472	0.60082	0.90766	1.09049	0.50935	0.80628	1.23774	1.48603	1.19167	0.97804	1.56503	1.03548	0.79838	0.89237	0.96362	0.93191
213	0.36223	0.64948	0.51162	0.34978	0.32724	0.17672	0.26064	0.20302	0.82726	0.7151	0.48376	0.56681	0.22375	0.88151	0.66258	0.88235	0.30819	0.7337	0.55742	0.78347	0.64391	0.29203	0.16546	0.50279	0.49141	0.72509	0.74092	0.99884	0.73048	0.55549	2.26963	0.61914	0.67445	0.73282	0.51378	1.11845	1.33953	0.54034	0.94965	1.19252	1.42149	1.14725	1.01016	1.59949	1.06441	0.80381	0.82459	0.98238	0.92507
216	0.39175	0.62205	0.49808	0.36715	0.38395	0.21043	0.19629	0.21835	0.89304	0.71916	0.46675	0.46508	0.35003	0.86611	0.63491	0.86275	0.32388	0.72951	0.55494	0.8216	0.48444	0.20195	0.1686	0.5088	0.52802	0.7395	0.80663	0.93812	0.80738	0.62419	1.86339	0.71283	0.79035	0.73274	0.77449	1.00599	0.89699	0.51507	0.47068	1.22303	1.40164	1.24575	1.20695	1.54979	1.04031	0.79455	0.82603	0.9776	1.08198
219	0.43501	0.58903	0.61389	0.39163	0.35983	0.23861	0.32957	0.22724	1.02003	0.70461	0.40025	0.52256	0.24422	0.92664	0.67253	0.9166	0.35184	0.75461	0.60032	0.78909	0.57668	0.3847	0.24362	0.56452	0.51361	0.69245	0.83354	0.96297	0.79121	0.64475	2.55556	0.37565	0.71791	0.706	0.48015	1.11189	1.20584	0.48677	0.96011	1.16657	1.42594	1.26363	1.21701	1.64889	1.00649	0.81195	0.87051	1.15333	1.11372
222	0.36408	0.60239	0.52783	0.32106	0.40255	0.25419	0.23385	0.22387	0.86525	0.66895	0.47643	0.6003	0.32919	0.90022	0.59161	0.81444	0.35127	0.70517	0.58203	0.92451	0.48744	0.39067	0.22107	0.6068	0.52774	0.59788	0.80757	0.97987	0.83423	0.75423	2.43615	0.77525	0.53871	0.75041	0.69298	0.82151	1.44865	0.50928	0.86411	1.15433	1.39284	1.18254	1.19584	1.66137	1.00713	0.85502	0.87784	1.26592	1.09109
225	0.37704	0.57547	0.59806	0.35778	0.47356	0.27228	0.31835	0.22668	0.92846	0.78498	0.4281	0.58605	0.32645	0.91926	0.67412	0.88828	0.36151	0.72691	0.5479	0.7873	0.52884	0.22143	0.22748	0.58763	0.55119	0.7638	0.79878	1.03801	0.82752	0.76114	2.75098	0.8726	0.56189	0.80202	0.49385	0.81947	1.39065	0.50262	1.05829	1.18458	1.36843	1.07905	1.15961	1.64378	0.97628	0.87172	0.87809	1.14757	1.09504
228	0.39324	0.64997	0.48313	0.3577	0.3596	0.26728	0.28263	0.24314	0.99135	0.71545	0.44036	0.54396	0.37336	0.87385	0.60377	0.864	0.36277	0.74649	0.58592	0.77387	0.63521	0.2208	0.23579	0.67964	0.58209	0.80205	0.78918	1.08982	0.7655	0.68174	1.96518	0.75658	0.75802	0.64687	0.49535	0.95436	1.36894	0.54897	0.86806	1.1387	1.35746	1.10362	1.09595	1.63965	0.98446	0.9561	0.86186	1.05336	1.09927
231	0.38618	0.59466	0.70272	0.4179	0.46637	0.23054	0.32456	0.2306	0.97765	0.71389	0.38133	0.65365	0.45418	0.89441	0.58289	0.88514	0.34866	0.73101	0.5674	0.78108	0.56366	0.33757	0.25939	0.62525	0.6146	0.8011	0.84819	1.07265	0.8082	0.66482	2.37714	0.6502	0.87093	0.72517	0.45708	1.11002	1.54658	0.52927	0.5687	1.1259	1.36027	1.20307	1.14361	1.67921	1.02034	0.91285	0.92615	1.10889	1.1451
234	0.42697	0.66986	0.65522	0.33809	0.41691	0.26828	0.41312	0.26068	0.93298	0.70079	0.39366	0.57706	0.48459	0.85593	0.58028	0.84551	0.34539	0.73755	0.57777	0.77768	0.49727	0.34021	0.23691	0.65787	0.61509	0.76484	0.82135	1.05808	0.80486	0.73524	1.94202	0.65723	0.88649	0.75514	0.52224	0.67405	1.49539	0.50662	0.74129	1.16785	1.39746	1.14642	1.17135	1.61321	1.04501	0.85255	0.92281	1.05958	1.11595
237	0.4459	0.63475	0.52147	0.36377	0.42254	0.2708	0.31212	0.22568	0.99684	0.74664	0.43191	0.59268	0.38076	0.89479	0.63575	0.87075	0.3728	0.73998	0.55049	0.73284	0.54859	0.26205	0.25938	0.66552	0.56888	0.71476	0.81883	1.06329	0.82678	0.80006	2.51837	0.69837	0.53113	0.71541	0.40503	0.63197	1.25163	0.45803	0.85569	1.10977	1.36263	1.12125	1.16808	1.505	1.04904	0.91639	0.9079	1.11994	1.02152
240	0.41593	0.53585	0.53786	0.35949	0.58191	0.29525	0.36861	0.22557	0.96136	0.68865	0.34954	0.62855	0.47082	0.85265	0.57224	0.86152	0.41397	0.76353	0.57092	0.71007	0.45272	0.17494	0.26455	0.7458	0.60335	0.84813	0.85688	1.10444	0.80756	0.75323	2.16144	0.74215	0.89168	0.66507	0.55595	0.83143	1.30688	0.52253	0.84757	1.15954	1.3723	1.14853	1.14026	1.51441	1.02169	0.94136	0.79715	1.13569	1.02319
243	0.4386	0.52885	0.54293	0.33092	0.55678	0.29566	0.33555	0.22161	0.93175	0.75903	0.39432	0.62966	0.42241	0.82373	0.55212	0.81766	0.40289	0.74044	0.55096	0.71295	0.45894	0.23919	0.28704	0.74642	0.64022	0.82157	0.82445	1.16462	0.77186	0.65142	2.48741	0.51713	0.75579	0.6031	0.43731	0.96429	1.44475	0.53582	0.68925	1.18256	1.32219	1.12792	1.13309	1.50747	1.00777	0.83761	0.80724	1.19985	1.06422
246	0.45533	0.54015	0.50511	0.38349	0.62971	0.27331	0.30924	0.2336	0.95424	0.74259	0.4526	0.59943	0.48423	0.81634	0.50807	0.84895	0.37731	0.70872	0.52738	0.66185	0.5305	0.31872	0.29776	0.70602	0.61385	0.83201	0.82064	1.16772	0.84526	0.70977	2.30215	0.61277	0.85544	0.67419	0.39577	0.60316	1.32575	0.49634	1.05236	1.16273	1.28956	1.14764	1.15593	1.56207	1.00955	0.81403	0.80884	1.1502	1.08999
249	0.42257	0.55121	0.43435	0.34828	0.56284	0.30252	0.31235	0.23163	0.99359	0.71997	0.38308	0.67635	0.34575	0.84645	0.58926	0.81889	0.40403	0.73876	0.53347	0.6611	0.51769	0.1144	0.26673	0.73609	0.59608	0.76001	0.86318	1.13931	0.8099	0.64888	1.84046	0.73423	0.87539	0.67882	0.54965	0.68099	1.13208	0.48263	0.71967	1.16766	1.33643	1.10136	1.1276	1.52418	1.00309	0.78851	0.80471	1.11095	1.06475
252	0.42554	0.47564	0.48825	0.38512	0.6132	0.33016	0.4034	0.26264	0.95731	0.72908	0.42493	0.63123	0.46473	0.8878	0.53441	0.74059	0.41793	0.742	0.51575	0.61605	0.50377	0.27207	0.28142	0.6969	0.57958	0.82345	0.87527	1.15476	0.8275	0.7184	2.51663	0.76787	0.88221	0.58361	0.4385	0.596	1.08453	0.47189	0.56287	1.14209	1.27221	1.04287	1.08388	1.50818	1.02129	0.87982	0.80464	1.07638	1.02616
255	0.41957	0.45362	0.56124	0.35866	0.65209	0.30478	0.30089	0.23326	0.95934	0.75032	0.31892	0.65547	0.4788	0.86833	0.52433	0.80008	0.41004	0.73133	0.54605	0.73633	0.33735	0.2692	0.28843	0.71076	0.63674	0.80717	0.84757	1.13664	0.80951	0.71596	2.36831	0.60503	0.77943	0.55678	0.45531	0.78027	1.08965	0.4769	0.85809	1.13993	1.22849	1.07995	1.09113	1.52633	0.98242	0.79422	0.80445	1.05781	1.07513
258	0.4495	0.48942	0.60251	0.36824	0.61635	0.32506	0.33871	0.2594	0.96035	0.74111	0.41131	0.62424	0.52726	0.80566	0.47783	0.79158	0.41786	0.73811	0.53125	0.58806	0.34753	0.23717	0.31493	0.75113	0.62327	0.78016	0.86207	1.14333	0.7589	0.63046	1.8969	0.82271	0.76074	0.59579	0.31039	0.66275	1.38865	0.51517	0.82886	1.11737	1.26094	1.04613	1.07212	1.54086	0.99837	0.79551	0.77977	1.04263	1.01246
261	0.47715	0.4795	0.57326	0.37463	0.58164	0.40341	0.34634	0.25968	0.93081	0.76047	0.34132	0.61384	0.49852	0.81093	0.51246	0.78478	0.38523	0.69211	0.47324	0.52954	0.39856	0.29729	0.31881	0.67167	0.62206	0.78521	0.86304	1.17827	0.77637	0.70907	1.66793	0.74062	0.91482	0.60341	0.31234	0.48536	1.1869	0.53622	0.63323	1.18647	1.2681	1.06905	1.09988	1.50484	0.99348	0.86464	0.73531	1.02359	0.99757
264	0.44941	0.47716	0.55856	0.37832	0.57622	0.3579	0.37774	0.24788	0.93704	0.73404	0.35018	0.61853	0.51449	0.82318	0.49649	0.8353	0.38794	0.69332	0.51542	0.56916	0.40352	0.05862	0.32358	0.78834	0.62491	0.86403	0.88246	1.17684	0.74842	0.71825	1.7089	0.47398	0.60777	0.54893	0.47247	0.29815	0.97549	0.4632	0.31035	1.12288	1.22166	0.98486	1.10431	1.42644	0.95681	0.76392	0.7273	1.04044	0.9595
267	0.45822	0.4107	0.52498	0.38144	0.56993	0.40569	0.38492	0.24805	0.89752	0.70121	0.29956	0.57926	0.5883	0.8091	0.51509	0.74814	0.41114	0.6624	0.51061	0.55707	0.39058	0.2194	0.3364	0.67464	0.59944	0.80232	0.85384	1.13927	0.73004	0.64096	1.97435	0.45051	0.92035	0.5843	0.17808	0.46391	0.93663	0.52532	0.73968	1.10642	1.1955	1.10271	1.08406	1.4594	0.96631	0.83646	0.7253	1.01261	0.99319
270	0.55223	0.47462	0.56865	0.37107	0.48775	0.42129	0.33509	0.27164	0.97178	0.74319	0.30922	0.615	0.45616	0.86599	0.50311	0.72396	0.41013	0.68916	0.48887	0.67685	0.29423	0.04012	0.35267	0.78404	0.60546	0.78333	0.86902	1.15991	0.75992	0.65753	2.58835	0.53433	0.75497	0.50358	0.26981	0.46899	1.12095	0.55852	0.55963	1.11415	1.16958	0.99057	1.01515	1.50022	0.949	0.83142	0.72786	0.94767	1.03279
273	0.47581	0.41553	0.61074	0.32745	0.58173	0.40435	0.38831	0.27121	0.88251	0.7346	0.34887	0.60662	0.4591	0.78623	0.45908	0.74924	0.40024	0.71594	0.49615	0.47822	0.26145	0.10678	0.31492	0.76956	0.60346	0.819	0.85968	1.18237	0.72482	0.59938	2.20026	0.38664	0.73087	0.52973	0.38894	0.41843	0.88009	0.49968	0.46743	1.09142	1.12986	0.9947	1.02333	1.38794	0.95182	0.73217	0.73731	0.95809	0.96753
276	0.48352	0.35721	0.68129	0.3652	0.50649	0.44261	0.37338	0.25745	0.903	0.71437	0.24496	0.55051	0.42685	0.79373	0.47563	0.74964	0.42012	0.67861	0.47445	0.45566	0.3311	0.10091	0.34852	0.71788	0.56704	0.83218	0.86814	1.15821	0.6817	0.74863	2.19226	0.40963	0.56651	0.58004	0.32046	0.32739	1.03872	0.49348	0.6388	1.10591	1.12057	0.99743	1.01851	1.43619	0.93154	0.72472	0.65378	0.98955	0.94442
279	0.53586	0.45484	0.59534	0.43015	0.55029	0.43374	0.47621	0.26512	0.86389	0.70915	0.33026	0.65817	0.48091	0.82393	0.42946	0.76971	0.39474	0.66643	0.47008	0.49152	0.29061	0.09822	0.33467	0.76642	0.55996	0.81364	0.87747	1.1528	0.70091	0.54459	2.33375	0.47752	0.83204	0.46615	0.07711	0.33145	0.81257	0.52712	0.35699	1.13354	1.04165	0.8805	1.02449	1.34694	0.96569	0.85515	0.67712	0.98651	0.89717
282	0.52137	0.41299	0.62966	0.39787	0.63581	0.44571	0.40014	0.30004	0.89349	0.70501	0.36427	0.64894	0.46842	0.79552	0.39522	0.7576	0.37823	0.71333	0.48668	0.61045	0.33629	0.22755	0.35653	0.77528	0.56362	0.78497	0.853	1.15863	0.70952	0.5466	1.94034	0.35029	0.67104	0.54195	0.51673	0.24823	0.97882	0.53762	0.57916	1.1318	1.06575	0.86845	1.00679	1.38857	0.92002	0.8142	0.55988	0.97344	0.96344
285	0.5534	0.44452	0.49981	0.36739	0.63783	0.47594	0.3978	0.29277	0.91119	0.75141	0.33477	0.65364	0.4553	0.81104	0.42188	0.67192	0.38951	0.62585	0.43808	0.57722	0.20141	0.10485	0.37022	0.74154	0.56297	0.82473	0.85472	1.09814	0.70526	0.61776	1.80341	0.4218	0.85683	0.46391	0.2262	0.29769	0.80486	0.52236	0.44273	1.12289	1.20312	0.91728	0.95605	1.47774	0.98626	0.7773	0.60659	0.96151	0.91517
288	0.55002	0.3718	0.52848	0.37062	0.65542	0.48856	0.51314	0.24962	0.88744	0.66353	0.30237	0.63422	0.46213	0.81801	0.41528	0.74619	0.39115	0.65521	0.45691	0.54859	0.27551	0.09788	0.35722	0.70624	0.49993	0.79801	0.84719	1.21406	0.67453	0.62378	1.82486	0.47203	0.87201	0.43708	0.34665	0.32204	0.75532	0.53816	0.61556	1.13503	1.14328	0.88028	0.94817	1.35265	0.96424	0.7535	0.61071	0.96418	0.90385
291	0.49539	0.35649	0.41601	0.37961	0.58279	0.49976	0.47774	0.25781	0.90744	0.73545	0.2345	0.59302	0.48963	0.81878	0.35447	0.71774	0.37642	0.64085	0.44102	0.42631	0.2528	0.06939	0.37338	0.75221	0.51861	0.79182	0.8419	1.18287	0.68715	0.53258	1.52539	0.2935	0.83444	0.49055	0.33443	0.40017	0.75273	0.50512	0.31185	1.11267	1.07111	0.86978	1.01276	1.39526	0.95458	0.6427	0.61226	0.96366	0.87016
294	0.54812	0.42692	0.47726	0.31813	0.71141	0.45538	0.39152	0.26793	0.87288	0.69597	0.3152	0.60838	0.37464	0.78471	0.33865	0.65159	0.3963	0.61143	0.4161	0.35341	0.20603	0.07746	0.35225	0.6705	0.53433	0.7994	0.85648	1.1511	0.64049	0.604	1.70785	0.29455	0.93229	0.49395	0.27532	0.38591	0.57938	0.51949	0.36155	1.1469	1.08607	0.86658	1.01019	1.37813	0.9181	0.7607	0.58867	1.00193	0.88077
297	0.52398	0.3438	0.48293	0.33133	0.6648	0.49071	0.54285	0.24692	0.81105	0.76697	0.29633	0.53958	0.38055	0.81441	0.32484	0.66744	0.39809	0.65269	0.44543	0.46728	0.24975	0.10655	0.38721	0.8212	0.52994	0.77481	0.8503	1.16818	0.70806	0.60849	1.55992	0.31291	0.84427	0.48709	0.33827	0.14294	0.48878	0.50822	0.15171	1.13396	1.04194	0.83953	0.98432	1.36889	0.89944	0.82437	0.59382	0.88803	0.88979
300	0.5522	0.38518	0.595	0.38964	0.69231	0.46714	0.46498	0.26914	0.89745	0.65014	0.24404	0.6109	0.31529	0.75019	0.32735	0.6353	0.37528	0.62234	0.44343	0.39637	0.1974	0.13882	0.35544	0.69249	0.4807	0.76508	0.83869	1.12721	0.64421	0.63062	1.82555	0.32648	0.79323	0.39387	0.06356	0.22933	0.66574	0.52815	0.40708	1.04598	0.9748	0.75392	0.95318	1.41336	0.85294	0.80915	0.5363	0.88041	0.8996
303	0.51681	0.38514	0.50616	0.33514	0.60493	0.52192	0.35809	0.27376	0.88762	0.66283	0.30715	0.67442	0.29995	0.75706	0.26885	0.69291	0.37203	0.6302	0.44169	0.37107	0.2489	0.17689	0.36952	0.73067	0.48956	0.7607	0.81638	1.17804	0.64501	0.53874	1.72986	0.33819	0.90044	0.4696	0.27523	0.24023	0.66823	0.58105	0.32867	1.07488	0.99294	0.836	0.90474	1.45208	0.88007	0.82338	0.58956	0.87555	0.88141
306	0.54899	0.33954	0.62198	0.37978	0.66271	0.52372	0.42806	0.28622	0.82238	0.69654	0.30598	0.50873	0.33458	0.71839	0.24161	0.70722	0.4028	0.61309	0.41343	0.23938	0.1757	0.07069	0.37506	0.67776	0.47362	0.77685	0.84514	1.146	0.66225	0.52449	1.59899	0.43029	0.80639	0.45963	0.40883	0.22964	0.85081	0.50852	0.43586	1.0846	0.99747	0.81187	0.89284	1.40723	0.93808	0.8551	0.57684	0.86954	0.82407
309	0.50373	0.27818	0.54507	0.3914	0.68626	0.53385	0.42277	0.26805	0.87403	0.71046	0.27334	0.57278	0.37439	0.77949	0.29481	0.64716	0.35188	0.62785	0.41095	0.36526	0.13248	0.11309	0.39394	0.63878	0.47877	0.76268	0.79997	1.1569	0.66545	0.51014	1.56338	0.31536	0.71036	0.38272	0.25762	-0.01734	0.60584	0.46326	0.3115	1.01989	0.90097	0.78091	0.90509	1.33628	0.92125	0.8219	0.48984	0.82739	0.86962
312	0.50994	0.38291	0.48604	0.27214	0.6932	0.5155	0.46373	0.26039	0.87739	0.60115	0.20719	0.46797	0.3854	0.73214	0.24632	0.65997	0.3492	0.58319	0.3852	0.39204	0.11624	0.17235	0.41112	0.65464	0.43756	0.78733	0.79453	1.0788	0.59867	0.47649	2.15107	0.19322	0.77519	0.40223	0.126	0.24212	0.66352	0.49654	0.28228	1.03276	0.93916	0.74806	0.88432	1.4005	0.90546	0.81442	0.5179	0.861	0.8859
315	0.49951	0.33797	0.5793	0.41695	0.54324	0.54928	0.44853	0.28909	0.83068	0.71928	0.27419	0.45997	0.43679	0.76057	0.25975	0.62138	0.37228	0.57484	0.42358	0.28931	0.17812	0.20038	0.38924	0.66682	0.41264	0.79653	0.79032	1.12732	0.64449	0.47503	2.39038	0.23775	0.66768	0.3625	0.03568	-0.03663	0.53171	0.48751	0.06868	1.02408	0.88019	0.7479	0.84585	1.28878	0.9229	0.85713	0.51919	0.87086	0.82931
318	0.51682	0.35502	0.58153	0.37206	0.6407	0.56579	0.4408	0.29949	0.78659	0.64536	0.22459	0.57978	0.39425	0.7243	0.23247	0.56772	0.3487	0.59574	0.38333	0.34317	0.12632	-0.01884	0.34681	0.66695	0.38779	0.75889	0.79874	1.09194	0.64292	0.56466	2.12149	0.36877	0.79261	0.36712	0.07052	0.22824	0.71302	0.4878	0.02953	0.98464	0.80507	0.66368	0.85026	1.37542	0.93182	0.80053	0.43164	0.84817	0.80042
321	0.4802	0.36343	0.68919	0.35661	0.65653	0.52513	0.47025	0.27181	0.79664	0.66167	0.24221	0.51851	0.31057	0.68786	0.16144	0.58937	0.36941	0.58662	0.38555	0.26481	0.12083	-0.00947	0.36844	0.68626	0.42518	0.72263	0.76236	1.1072	0.61461	0.52583	2.39863	0.31573	0.66501	0.41251	0.21466	0.20573	0.60926	0.49275	0.12754	0.95874	0.86955	0.6488	0.84468	1.38394	0.88262	0.75817	0.46117	0.81346	0.75506
324	0.49748	0.34262	0.59763	0.30089	0.5668	0.59032	0.43768	0.26853	0.76468	0.59926	0.17225	0.47279	0.39731	0.69571	0.17323	0.59532	0.34507	0.58907	0.37415	0.29473	0.07061	-0.00496	0.3748	0.69075	0.424	0.7474	0.76292	1.10987	0.60241	0.48717	1.7565	0.19186	0.48226	0.5045	0.17411	-0.11308	0.52775	0.43905	0.17561	0.97684	0.90125	0.63163	0.84889	1.37539	0.87302	0.746	0.44033	0.81118	0.75442
327	0.51934	0.39765	0.514	0.3317	0.62188	0.55024	0.42655	0.28551	0.77548	0.60959	0.23507	0.4618	0.28421	0.7448	0.22114	0.59526	0.31458	0.56197	0.36578	0.11397	0.05811	-0.03391	0.37165	0.59407	0.35774	0.73342	0.74835	1.10433	0.57963	0.43901	1.80388	0.06561	0.87805	0.39466	0.08022	0.05071	0.53073	0.54768	-0.06318	0.99815	0.82364	0.56763	0.83052	1.39229	0.84899	0.738	0.44277	0.78661	0.75131
330	0.50328	0.31492	0.6181	0.38904	0.64424	0.58944	0.41772	0.27305	0.72379	0.64991	0.15719	0.45353	0.33122	0.70912	0.1396	0.59152	0.32796	0.55296	0.35401	0.23739	0.07581	-0.03393	0.40017	0.63963	0.38134	0.70137	0.73973	1.08387	0.56148	0.52849	1.83901	0.0993	0.72514	0.34726	0.24168	0.01597	0.48411	0.44325	-0.102	0.91396	0.84536	0.68731	0.81086	1.49334	0.86695	0.72421	0.46302	0.80712	0.72757
333	0.47412	0.34783	0.54413	0.35122	0.70313	0.56185	0.49949	0.30676	0.75287	0.62785	0.22135	0.47536	0.29905	0.76188	0.16828	0.61009	0.32537	0.57377	0.31992	0.19581	0.12047	0.08389	0.37118	0.56841	0.36672	0.71298	0.76144	1.11359	0.57574	0.3531	1.76905	0.13956	0.66862	0.42252	0.23225	-0.1153	0.45481	0.48489	-0.02264	0.89589	0.81715	0.67281	0.79213	1.46918	0.83862	0.59494	0.45662	0.7807	0.67195
336	0.58582	0.33913	0.44521	0.2674	0.64902	0.57338	0.48178	0.3144	0.70942	0.60262	0.20177	0.5183	0.23423	0.73332	0.20434	0.53629	0.31468	0.57646	0.33441	0.24613	0.06624	-0.05232	0.36638	0.54898	0.33525	0.69512	0.75491	1.06053	0.55696	0.49407	1.75504	0.16066	0.83957	0.30655	0.30384	-0.08273	0.40248	0.50614	0.3005	0.89434	0.83838	0.62872	0.80985	1.39417	0.82043	0.58578	0.44157	0.72401	0.65804
339	0.49798	0.35135	0.45853	0.31905	0.60728	0.6223	0.45981	0.28568	0.68792	0.61935	0.15547	0.47991	0.34412	0.76154	0.17656	0.49658	0.3304	0.53354	0.30618	0.21108	0.04399	0.09571	0.3675	0.5688	0.32791	0.68888	0.73819	1.0588	0.55514	0.47269	1.65881	0.0646	0.91252	0.36698	0.13897	0.01825	0.21367	0.50565	-0.14654	0.87807	0.80869	0.77714	0.81403	1.42486	0.87327	0.63052	0.37759	0.77831	0.69037
342	0.49594	0.29026	0.4905	0.36124	0.60652	0.61613	0.48603	0.23711	0.75326	0.59589	0.16003	0.4917	0.31141	0.72822	0.1005	0.48656	0.30538	0.53763	0.31772	0.2399	0.00897	0.13966	0.39384	0.53883	0.34837	0.64154	0.70941	1.02401	0.53935	0.55596	1.42224	-0.10066	0.8363	0.28472	0.15533	0.02075	0.52071	0.50855	0.02283	0.86249	0.7727	0.55543	0.76365	1.29524	0.81761	0.56243	0.37376	0.7762	0.75431
345	0.48208	0.37271	0.37336	0.25437	0.64763	0.5803	0.48311	0.28863	0.68869	0.58483	0.23999	0.44355	0.25752	0.65815	0.11102	0.52289	0.26451	0.529	0.31807	0.11592	0.02272	0.04266	0.36036	0.57721	0.32933	0.66395	0.69709	1.03753	0.51184	0.5689	1.64815	0.22513	0.62843	0.26947	0.23893	-0.09152	0.377	0.48741	0.12295	0.82937	0.70104	0.55247	0.76189	1.34003	0.72364	0.55227	0.33194	0.75689	0.72531
348	0.55169	0.41414	0.54061	0.2942	0.58703	0.58188	0.39524	0.28857	0.69696	0.60781	0.18256	0.55735	0.3149	0.69294	0.13746	0.54202	0.31175	0.49947	0.31148	0.20649	-0.00693	-0.00763	0.35555	0.58411	0.31158	0.64602	0.69769	1.02723	0.55061	0.50296	1.62642	0.02312	0.64018	0.35415	0.13566	-0.06523	0.54498	0.49914	0.01852	0.86932	0.70993	0.54532	0.66219	1.31664	0.70167	0.69146	0.40472	0.64004	0.71089
351	0.51034	0.35976	0.48362	0.32523	0.60873	0.61165	0.4725	0.27483	0.71084	0.56612	0.1705	0.4957	0.22385	0.71626	0.12874	0.4655	0.29528	0.50487	0.31707	0.13514	-0.02215	-0.02788	0.38565	0.57068	0.30413	0.62432	0.66711	1.01145	0.48559	0.48149	1.0355	0.09968	0.72543	0.30822	0.16895	-0.17225	0.49815	0.47733	0.15184	0.68619	0.60036	0.4625	0.60797	1.33214	0.80215	0.82299	0.40502	0.5661	0.67969
354	0.44084	0.3357	0.48297	0.3289	0.68925	0.52406	0.46898	0.27925	0.674	0.64217	0.12228	0.44963	0.25098	0.69163	0.08533	0.46302	0.29855	0.53332	0.30354	0.11968	-0.00232	-0.13963	0.38456	0.58395	0.28464	0.63615	0.65284	0.97241	0.51093	0.4722	1.59904	0.2054	0.64827	0.42879	0.26556	-0.2164	0.51045	0.52361	0.11548	0.65673	0.56912	0.48519	0.61858	1.32958	0.81559	0.6921	0.36051	0.58746	0.71615
357	0.46917	0.33442	0.44699	0.23251	0.68875	0.6097	0.44098	0.26252	0.7251	0.63007	0.16314	0.44713	0.29538	0.66436	0.06797	0.49815	0.26986	0.45781	0.28209	0.19447	-0.02847	-0.09336	0.36007	0.51964	0.30441	0.5966	0.62437	0.9711	0.44373	0.46721	1.66387	0.15509	0.64702	0.3277	0.11239	-0.29591	0.41899	0.51786	0.11754	0.64907	0.61168	0.53751	0.63604	1.18305	0.81457	0.67538	0.32293	0.63039	0.64791
360	0.46578	0.38086	0.46906	0.2558	0.73181	0.62531	0.41692	0.28133	0.63878	0.57016	0.14141	0.4742	0.25413	0.64973	0.06117	0.4536	0.28939	0.51095	0.26944	0.14548	0.02788	-0.06841	0.35933	0.5222	0.27614	0.55857	0.60831	0.95553	0.46118	0.45851	1.73431	0.11917	0.81298	0.29349	0.06924	-0.04124	0.42327	0.52953	-0.1043	0.70681	0.63597	0.61687	0.6396	1.13283	0.85613	0.66494	0.2441	0.67961	0.5916
363	0.40673	0.36384	0.50642	0.30454	0.75817	0.59562	0.47751	0.30994	0.61917	0.54083	0.15914	0.39744	0.20988	0.63832	0.03043	0.41871	0.30289	0.45615	0.27794	0.09181	0.03931	-0.13302	0.34611	0.50599	0.2403	0.5718	0.62774	0.98219	0.48957	0.48329	1.58441	-0.04392	0.63163	0.34665	0.06254	-0.22046	0.28925	0.48455	-0.02921	0.67494	0.62223	0.53619	0.67904	1.1173	0.89028	0.70535	0.19307	0.6387	0.52622
366	0.49633	0.31108	0.49856	0.29014	0.59761	0.58431	0.4708	0.27644	0.63165	0.53477	0.23898	0.36261	0.25109	0.5885	0.00438	0.42766	0.25423	0.48038	0.29876	0.17113	0.02769	0.01416	0.37009	0.54472	0.278	0.57562	0.60806	0.90298	0.44654	0.47646	1.75397	0.03705	0.86916	0.36509	0.11384	-0.22083	0.29003	0.50283	-0.17629	0.69687	0.60029	0.51109	0.71653	1.15604	0.85065	0.61753	0.21515	0.72028	0.51959
369	0.51174	0.35849	0.44913	0.23271	0.61824	0.5646	0.47531	0.25445	0.55102	0.54496	0.1709	0.44961	0.15848	0.55332	-0.01006	0.46156	0.27422	0.46788	0.24545	0.01796	-0.0621	0.00191	0.39879	0.55384	0.2392	0.58395	0.58664	0.95621	0.45108	0.47364	1.64832	0.105	0.64748	0.29539	0.07746	-0.28068	0.18389	0.44946	0.12592	0.73826	0.67555	0.54291	0.71188	1.22659	0.80732	0.63707	0.21924	0.73179	0.59075
372	0.52392	0.3021	0.5919	0.27496	0.6562	0.61084	0.48719	0.27018	0.59599	0.53182	0.18311	0.48317	0.17989	0.61011	0.03549	0.43544	0.2462	0.46288	0.228	0.00116	-0.03211	-0.07302	0.35786	0.51474	0.23932	0.53212	0.55834	0.93376	0.42991	0.39202	1.69922	0.00531	0.72456	0.29289	-0.000910965	-0.19821	0.09908	0.50753	-0.46664	0.69144	0.65655	0.54021	0.71832	1.22168	0.78967	0.65196	0.17403	0.64951	0.6463
375	0.50718	0.33288	0.46867	0.36233	0.6551	0.63157	0.38666	0.27694	0.59459	0.52231	0.16495	0.40637	0.15841	0.63549	0.05627	0.48859	0.26862	0.43631	0.24223	0.03488	-0.01743	-0.05294	0.35264	0.44312	0.23938	0.53861	0.57386	0.89178	0.42944	0.43796	1.77558	0.00808	0.70691	0.29882	0.05465	-0.38614	0.25268	0.50021	0.05092	0.63613	0.62077	0.37472	0.6692	1.31624	0.81109	0.5786	0.22889	0.64825	0.61217
378	0.46546	0.25694	0.57524	0.35327	0.62494	0.57859	0.49884	0.31011	0.56933	0.57214	0.08314	0.44701	0.12296	0.61262	0.00983	0.40058	0.22958	0.44783	0.23513	0.01629	-0.04086	0.14468	0.36347	0.46625	0.20439	0.51797	0.58335	0.95227	0.38243	0.46321	1.79263	0.09439	0.42115	0.3092	-0.07977	-0.39822	0.22869	0.44095	-0.1275	0.6604	0.62042	0.48609	0.64642	1.36558	0.85637	0.63014	0.29737	0.66318	0.65937
381	0.49608	0.28997	0.61578	0.32492	0.64652	0.6025	0.42328	0.27776	0.56831	0.5214	0.1201	0.39473	0.08729	0.57405	-0.01918	0.4099	0.24695	0.43672	0.24798	0.08719	-0.09111	0.1118	0.35108	0.53482	0.21429	0.51424	0.54606	0.90944	0.39163	0.36176	1.84726	-0.05146	0.87472	0.30214	0.09387	-0.19148	0.18115	0.4508	0.13515	0.63517	0.61187	0.4716	0.62122	1.33371	0.82346	0.46103	0.23699	0.62217	0.63064
384	0.48985	0.33301	0.65702	0.28738	0.55691	0.63897	0.41709	0.26076	0.58761	0.55915	0.12589	0.40682	0.17669	0.59438	-0.000563806	0.40426	0.23354	0.41426	0.22383	0.03621	-0.0708	-0.0166	0.34896	0.41372	0.21924	0.49488	0.57426	0.86714	0.39669	0.43285	1.5456	0.08269	0.62677	0.30369	0.07414	-0.44013	0.18269	0.42287	-0.10819	0.54407	0.52797	0.42543	0.63871	1.34179	0.76491	0.60351	0.18794	0.68359	0.62558
387	0.44198	0.2728	0.47954	0.29014	0.64063	0.65661	0.45708	0.2849	0.49376	0.52908	0.13623	0.43553	0.1295	0.56811	-0.03306	0.40164	0.23359	0.4081	0.23447	0.15637	-0.06719	-0.03595	0.35017	0.45791	0.20124	0.47519	0.5381	0.84929	0.38664	0.36737	1.7651	-0.10323	0.6657	0.28322	0.02235	-0.25294	0.16085	0.46601	-0.07892	0.60648	0.53073	0.46089	0.65981	1.31163	0.75491	0.53747	0.29771	0.68645	0.63599
390	0.4639	0.31707	0.39155	0.20863	0.70339	0.64035	0.53042	0.32945	0.52061	0.53175	0.14166	0.38246	0.08637	0.54566	-0.03246	0.38446	0.22439	0.41861	0.21693	-0.11074	-0.12322	-0.0998	0.37847	0.39439	0.18346	0.50646	0.52786	0.83967	0.34496	0.39519	1.52693	0.000636177	0.41701	0.3009	0.06266	-0.35234	0.16358	0.41787	-0.02879	0.61424	0.52735	0.36293	0.59247	1.24459	0.7089	0.57196	0.24295	0.60731	0.57115
393	0.44936	0.29163	0.52559	0.2469	0.64703	0.65839	0.43374	0.28384	0.52678	0.47756	0.08318	0.39283	0.06745	0.53631	-0.03039	0.36279	0.23105	0.4296	0.2153	-0.05221	-0.00177	-0.13348	0.34819	0.41459	0.18186	0.47496	0.50308	0.86818	0.37312	0.37204	1.49772	0.11443	0.51781	0.22577	-0.02406	-0.20594	0.18662	0.45317	-0.10365	0.50514	0.55093	0.51092	0.57176	1.23301	0.70225	0.52273	0.14874	0.59089	0.57763
396	0.44768	0.38138	0.41676	0.28897	0.63414	0.63564	0.46296	0.29313	0.5116	0.52879	0.116	0.38991	0.1172	0.5142	-0.04951	0.37345	0.20945	0.3996	0.21486	0.07304	0.02573	0.05082	0.34126	0.39927	0.16754	0.46572	0.473	0.81233	0.38163	0.37274	1.28526	-0.17392	0.61098	0.21095	0.14748	-0.25849	0.0793	0.43302	-0.1383	0.52226	0.51406	0.37402	0.51112	1.34737	0.74435	0.54613	0.16492	0.53119	0.62023
399	0.50752	0.28797	0.48726	0.2221	0.61013	0.60218	0.44786	0.30146	0.50422	0.49562	0.12292	0.36437	0.0517	0.52905	-0.05562	0.33513	0.21516	0.37916	0.23978	-0.02381	-0.08927	-0.04301	0.35496	0.43783	0.14289	0.51186	0.50446	0.80019	0.36804	0.35892	1.39313	-0.10086	0.70081	0.28191	0.10176	-0.45927	-0.10228	0.45711	0.03295	0.45556	0.47392	0.41569	0.56405	1.22969	0.79737	0.56397	0.21185	0.59775	0.56155
402	0.48303	0.32814	0.51227	0.25104	0.61508	0.60844	0.52531	0.30905	0.4622	0.49899	0.10033	0.34695	0.12557	0.50742	-0.02303	0.331	0.22994	0.37048	0.21764	-0.09257	-0.07721	0.02131	0.34718	0.39579	0.15146	0.49583	0.51865	0.79156	0.34823	0.40105	1.26034	-0.21263	0.6785	0.28344	-0.0391	-0.33113	0.17981	0.44284	-0.21059	0.47277	0.46947	0.41503	0.58287	1.19945	0.7494	0.50912	0.15031	0.59946	0.51747
405	0.46944	0.28975	0.40358	0.32678	0.62841	0.64228	0.45739	0.2839	0.43354	0.47426	0.06354	0.37225	0.08261	0.50548	-0.0547	0.37794	0.20319	0.39417	0.19448	-0.15347	-0.09492	0.00189	0.3601	0.30148	0.14253	0.45826	0.49653	0.76983	0.38155	0.35807	0.87739	-0.17226	0.39482	0.26886	-0.02865	-0.47635	-0.04104	0.41749	-0.2519	0.4822	0.4464	0.36124	0.58666	1.12018	0.71524	0.47518	0.12975	0.58455	0.50876
408	0.39463	0.21773	0.5219	0.20525	0.61397	0.66436	0.50574	0.31188	0.43491	0.41792	0.07096	0.3017	0.066	0.4721	-0.04513	0.39079	0.19988	0.37577	0.20283	0.09028	-0.11505	-0.07518	0.32668	0.34709	0.12081	0.43288	0.49087	0.78011	0.37052	0.32807	1.34695	-0.26206	0.60003	0.28151	-0.0946	-0.39177	0.06993	0.43112	-0.12615	0.46214	0.50059	0.3534	0.54688	1.1801	0.67251	0.38529	0.04665	0.58332	0.49786
411	0.4619	0.28922	0.56505	0.23424	0.672	0.6301	0.56574	0.24168	0.37387	0.4518	0.09138	0.31075	0.09219	0.50423	-0.03307	0.31698	0.19096	0.38262	0.18239	-0.0037	-0.0109	0.06426	0.34123	0.30629	0.15762	0.46907	0.47698	0.76465	0.34281	0.47244	1.18222	-0.13333	0.31261	0.19373	-0.10212	-0.53804	-0.00416	0.38885	-0.21829	0.46558	0.4814	0.33728	0.52373	1.16802	0.64176	0.46116	0.14239	0.54717	0.50791
414	0.46616	0.30021	0.6366	0.21581	0.61646	0.66449	0.46207	0.30227	0.43857	0.47057	0.1483	0.3781	0.01793	0.47324	-0.03127	0.27125	0.19992	0.34268	0.18939	-0.03902	-0.13535	-0.02326	0.34692	0.3548	0.13246	0.46115	0.42742	0.81023	0.3555	0.38697	1.22945	-0.10397	0.52996	0.24965	-0.14196	-0.33222	0.02982	0.42735	-0.3269	0.3938	0.42199	0.34735	0.51208	1.22989	0.59786	0.34879	0.10702	0.5466	0.51547
417	0.44356	0.29377	0.56294	0.21957	0.71708	0.63155	0.3808	0.29553	0.43755	0.44221	0.14182	0.35302	0.10871	0.4437	-0.07668	0.26825	0.20304	0.39391	0.19781	0.01637	-0.01352	0.07623	0.35525	0.40761	0.14927	0.45508	0.44177	0.73348	0.33951	0.26232	1.22681	-0.20681	0.4998	0.14746	-0.03342	-0.58758	0.06058	0.37705	-0.00293	0.3759	0.41484	0.30753	0.49439	1.19933	0.61429	0.45947	0.12701	0.46987	0.49196
420	0.44636	0.23143	0.46876	0.16245	0.61688	0.6353	0.41368	0.29254	0.4085	0.42146	0.0891	0.31432	0.14559	0.40097	-0.08286	0.32753	0.21224	0.35956	0.17588	-0.11234	-0.04172	-0.01697	0.35087	0.28668	0.14579	0.4393	0.43072	0.72499	0.37571	0.22014	1.37137	-0.09502	0.73723	0.18465	-0.03425	-0.28187	0.10736	0.44679	-0.08048	0.34541	0.3533	0.32916	0.42761	1.15367	0.62236	0.45737	0.08452	0.48537	0.47929
423	0.44391	0.27611	0.60849	0.19585	0.73558	0.65291	0.50806	0.27235	0.36813	0.42403	0.12119	0.36928	0.0544	0.45806	-0.07475	0.30395	0.1689	0.32846	0.18312	-0.14641	-0.09399	-0.02751	0.33172	0.2841	0.12867	0.45377	0.41151	0.71258	0.35029	0.39488	1.26133	-0.17409	0.61274	0.17854	0.15407	-0.47383	-0.13978	0.41585	-0.2546	0.30729	0.39601	0.29437	0.41883	1.1681	0.63461	0.43259	0.0521	0.39742	0.443
426	0.40823	0.30443	0.50789	0.2065	0.68975	0.61795	0.4701	0.27719	0.40359	0.43078	0.07598	0.33255	0.09521	0.44398	-0.03634	0.27603	0.17887	0.3711	0.18621	-0.01782	-0.11441	-0.00729	0.33688	0.30575	0.07981	0.46756	0.41956	0.68554	0.3457	0.29865	1.30384	-0.34297	0.71423	0.16657	-0.19233	-0.38365	-0.32594	0.41305	-0.52939	0.28982	0.37672	0.36622	0.46015	1.07818	0.73028	0.39462	0.03726	0.47998	0.40069
429	0.43504	0.25728	0.46474	0.14107	0.67564	0.61381	0.45666	0.29902	0.40233	0.43049	0.08949	0.37665	0.01498	0.39691	-0.04501	0.29526	0.18319	0.34015	0.17455	-0.22042	-0.04555	0.03241	0.35597	0.34839	0.11304	0.44359	0.40992	0.71178	0.37413	0.37352	1.57216	-0.31277	0.69493	0.21341	-0.16648	-0.4723	-0.09789	0.3681	-0.10406	0.32385	0.40038	0.26979	0.47298	0.97	0.66998	0.39688	-0.02869	0.50577	0.36783
432	0.4538	0.23739	0.51147	0.23107	0.6733	0.61133	0.43151	0.29159	0.35335	0.38035	0.09147	0.38424	0.06704	0.393	-0.04259	0.25833	0.17656	0.32165	0.18512	0.08208	-0.0955	-0.10014	0.33236	0.34422	0.12044	0.43589	0.38342	0.68058	0.34387	0.30392	0.6734	-0.13175	0.54632	0.17043	-0.06294	-0.28568	-0.11967	0.40343	-0.30652	0.33732	0.37691	0.34877	0.52029	0.92027	0.62607	0.40037	-0.02614	0.481	0.35416
435	0.4447	0.21382	0.4141	0.18511	0.71286	0.6145	0.49007	0.31755	0.35978	0.45004	0.12748	0.36359	0.07714	0.40648	-0.05372	0.25351	0.15902	0.31149	0.13857	-0.12933	-0.08595	0.04724	0.33741	0.29537	0.12214	0.43053	0.38049	0.62641	0.3479	0.31602	1.1681	-0.33322	0.68582	0.17112	-0.21527	-0.52523	0.03536	0.38726	0.07624	0.33121	0.41838	0.2698	0.49549	0.99851	0.65212	0.41195	-0.0923	0.45131	0.38585
438	0.3842	0.23622	0.59885	0.23533	0.57022	0.6254	0.52515	0.30198	0.36192	0.3604	0.10446	0.3687	-0.07168	0.402	-0.07004	0.33451	0.1449	0.2867	0.17737	-0.0921	-0.07425	-0.01636	0.33263	0.27588	0.12884	0.45593	0.39744	0.65598	0.3956	0.36376	0.74882	-0.1134	0.64593	0.28849	-0.17863	-0.58678	-0.13736	0.3885	-0.11899	0.29615	0.37875	0.25102	0.47181	1.04407	0.70984	0.38803	-0.00727	0.44986	0.41556
441	0.43873	0.245	0.39784	0.19861	0.66287	0.63547	0.53136	0.28504	0.35224	0.37668	0.0735	0.28479	-0.02051	0.41711	-0.03401	0.26969	0.12328	0.32239	0.17139	-0.07204	-0.07494	0.01733	0.31154	0.19623	0.11339	0.45855	0.38241	0.65544	0.33624	0.32155	1.21521	-0.10438	0.57186	0.18525	-0.20561	-0.51569	-0.16636	0.39014	-0.20468	0.30618	0.39906	0.31777	0.4763	1.10182	0.71115	0.36691	-0.03643	0.44154	0.42127
444	0.44996	0.23243	0.58765	0.17705	0.59201	0.61851	0.50374	0.30879	0.38329	0.40429	0.07964	0.32592	-0.03604	0.47297	-0.02958	0.25532	0.17157	0.32774	0.172	-0.17215	-0.09923	-0.04426	0.31502	0.26248	0.0816	0.43306	0.39999	0.63589	0.31752	0.31618	0.85009	-0.25522	0.4553	0.15302	-0.03487	-0.52504	0.15502	0.33621	-0.11466	0.28387	0.32372	0.29264	0.47448	1.04253	0.6238	0.33598	0.00596	0.49759	0.34009
447	0.40781	0.21141	0.5871	0.27831	0.62975	0.65537	0.47964	0.28667	0.33184	0.37078	0.02712	0.24092	0.04058	0.34276	-0.10605	0.30102	0.15876	0.30527	0.16023	-0.04865	-0.0786	-0.03726	0.29794	0.28104	0.09473	0.40616	0.35669	0.67963	0.37895	0.27285	1.22842	-0.27742	0.55752	0.21049	-0.28008	-0.32131	-0.2824	0.34364	-0.08267	0.29727	0.38798	0.22419	0.47114	1.04695	0.57469	0.33337	0.01666	0.45043	0.37212
450	0.37073	0.22592	0.49323	0.1565	0.6616	0.62957	0.52908	0.29189	0.28872	0.43349	0.09758	0.33896	-0.04732	0.35747	-0.05564	0.30195	0.13006	0.31965	0.19346	-0.09949	-0.07064	-0.04868	0.33009	0.25264	0.07901	0.39367	0.36633	0.63039	0.35272	0.32259	0.91035	-0.2283	0.50499	0.20349	-0.12068	-0.46546	-0.1588	0.39612	-0.35353	0.26659	0.38966	0.30128	0.45168	0.96182	0.60228	0.35768	-0.03284	0.42228	0.33778
453	0.42868	0.19501	0.5554	0.22748	0.63266	0.66173	0.42848	0.27372	0.23422	0.33939	0.01162	0.2852	-0.02221	0.30231	-0.11374	0.32574	0.13235	0.28283	0.16262	-0.02178	-0.01533	0.05738	0.3062	0.26471	0.11452	0.412	0.36108	0.62836	0.33769	0.25941	0.78409	-0.34261	0.64723	0.16342	-0.2106	-0.50419	0.04619	0.41409	-0.03273	0.23623	0.30864	0.1396	0.41687	1.13868	0.60754	0.39482	-0.0218	0.41251	0.36037
456	0.45446	0.22831	0.38864	0.20875	0.73853	0.65945	0.45124	0.27858	0.23851	0.31676	0.10452	0.31732	0.04776	0.37623	-0.0499	0.27509	0.13255	0.31795	0.15237	-0.13928	-0.03581	0.05026	0.29726	0.27954	0.09135	0.40772	0.38171	0.61004	0.35146	0.32357	1.18545	-0.17603	0.70233	0.18519	-0.18085	-0.27794	-0.22132	0.42997	-0.08491	0.25395	0.32495	0.27554	0.39939	1.12921	0.58033	0.34699	-0.000842181	0.41592	0.36443
459	0.37467	0.19173	0.39597	0.15241	0.69922	0.62559	0.441	0.31446	0.27676	0.2591	0.07692	0.37485		0.35071	-0.08401	0.19078	0.1493	0.28215	0.15234	-0.09646	-0.09714	-0.02674	0.33004	0.29989	0.07334	0.39559	0.32483	0.63253	0.30737	0.25385	1.04249	-0.25647	0.42742	0.14865	-0.14497	-0.68159	-0.18979	0.32351	-0.14161	0.22678	0.3628	0.33719	0.39138	1.04074	0.64003	0.37334	-0.09314	0.37579	0.39566
462	0.4038	0.24322	0.54286	0.17587	0.72965	0.67255	0.46976	0.2825	0.23802	0.30318	-0.00242	0.2879		0.32425	-0.06328	0.29062	0.1371	0.30848	0.17768	-0.00397	-0.01518	0.00465	0.31978	0.24847	0.07479	0.39721	0.34348	0.60229	0.32961	0.31974	1.44011	-0.47295	0.58196	0.17615	-0.2878	-0.65254	0.01474	0.27772	-0.1244	0.20533	0.30504	0.27061	0.39404	1.02303	0.63307	0.35914	-0.01572	0.38799	0.32869
465	0.4553	0.19932	0.49234	0.16889	0.67588	0.64348	0.54038	0.29474	0.26511	0.28215	0.05025	0.30817		0.31299	-0.07799	0.2444	0.1127	0.27182	0.11476	-0.07443	-0.0792	0.02233	0.30557	0.22489	0.07996	0.39048	0.35882	0.60479	0.3491	0.42703	1.1513	-0.34849	0.4019	0.17595	-0.4242	-0.77789	-0.34437	0.33461	0.0385	0.20449	0.30509	0.25066	0.46394	0.97229	0.6127	0.34071	-0.05934	0.42812	0.29892
468	0.45965	0.20873	0.53764	0.16642	0.69837	0.6015	0.48713	0.27672	0.22799	0.30386	0.03186	0.29184		0.34495	-0.05386	0.28386	0.13466	0.29023	0.16652	-0.05048	-0.03254	0.08753	0.32336	0.21796	0.07267	0.43765	0.33996	0.60937	0.33011	0.29039	1.25453	-0.29255	0.47314	0.15505	-0.33849	-0.61161	-0.17626	0.34559	-0.02147	0.22888	0.37585	0.25546	0.42695	1.00191	0.58184	0.32158	-0.10076	0.43136	0.29357
471	0.43121	0.27929	0.50475	0.17255	0.70311	0.64509	0.48312	0.26381	0.21356	0.32269	0.01884	0.31575		0.36491	-0.08	0.18662	0.14191	0.27552	0.17168	-0.03732	-0.05654	0.16177	0.32205	0.26427	0.06478	0.38355	0.31352	0.59553	0.36677	0.26557	0.92782	-0.21212	0.5209	0.11812	-0.36012	-0.48445	-0.0852	0.30636	-0.12439	0.21431	0.33139	0.23451	0.41128	1.02271	0.54533	0.34676	-0.13832	0.41768	0.31331
474	0.46065	0.19608	0.35989	0.16484	0.68846	0.62947	0.42872	0.3102	0.15238	0.27697	0.04202	0.35687		0.30243	-0.06563	0.19141	0.13255	0.30425	0.16437	-0.02705	-0.14484	-0.07351	0.31755	0.26481	0.08244	0.42329	0.31625	0.57802	0.362	0.2552	1.07545	-0.28146	0.5966	0.1651	-0.15086	-0.38308	-0.33108	0.31954	-0.30353	0.15394	0.28706	0.26099	0.4043	1.10015	0.59418	0.32917	-0.08191	0.4713	0.32342
477	0.35299	0.14742	0.53098	0.20492	0.64819	0.68527	0.47957	0.2994	0.18767	0.2652				0.30487	-0.07709	0.22682	0.11924	0.26928	0.16635	-0.09286	-0.11976	-0.06145	0.32635	0.26182	0.06566	0.4114	0.29696	0.59175	0.33781	0.22269	0.91388	-0.4003	0.58932	0.2075	-0.30578	-0.46901	-0.17929	0.37885	-0.29192	0.19547	0.31424	0.30206	0.37112	1.11385	0.61533	0.25409	-0.05372	0.38986	0.33723
480	0.42027	0.18422	0.53988	0.18938	0.64633	0.64499	0.5448	0.27912	0.15111	0.2146				0.31065	-0.07698	0.21407	0.12846	0.25044	0.14244	-0.0722	-0.06658	0.0748	0.32541	0.19502	0.06832	0.40161	0.29168	0.5417	0.31298	0.34868	1.41819	-0.50883	0.43244	0.16208	-0.2421	-0.51428	-0.25206	0.27442	-0.28019	0.14508	0.32107	0.29632	0.40945	1.08717	0.59913	0.36145	-0.07963	0.3673	0.32268
483	0.4305	0.26058	0.54529	0.21851	0.56463	0.63846	0.46048	0.27902		0.21848				0.37832	-0.06021	0.20822	0.12981	0.26237	0.17571	-0.0826	-0.00517	0.04611	0.27011	0.26771	0.07491	0.39763	0.32652	0.53358	0.35014	0.31848	1.25312	-0.28932	0.58485	0.2122	-0.39169	-0.51757	-0.40369	0.3022	-0.11043	0.16431	0.29646	0.25587	0.39747	1.03982	0.55994	0.32605	-0.12661	0.44211	0.34799
486	0.42303	0.1888	0.47077	0.18302	0.68185	0.69412	0.44081	0.26459		0.23766				0.3185	-0.0682	0.16605	0.13279	0.30211	0.1869	-0.01172	0.00847	-0.01327	0.296	0.2059	0.07978	0.4011	0.34814	0.59644	0.35992	0.22661	0.90617	-0.35356	0.43939	0.13547	-0.25819	-0.30792	0.07479	0.25846	-0.26741	0.17273	0.32899	0.21613	0.41956	0.98051	0.53934	0.30771	-0.10395	0.41334	0.32209
489	0.40301	0.16596	0.63311	0.18302	0.73183	0.66254	0.48076							0.31896	-0.07451	0.18914	0.11751	0.28435	0.18749	-0.10161	-0.09438	0.04098	0.34074	0.16706	0.06402	0.42417	0.3139	0.57582	0.31385	0.22181	1.09691	-0.32867	0.45058	0.11174	-0.11219	-0.68242	-0.09276	0.33984	0.01045	0.19192	0.31381	0.23968	0.3786	1.0625	0.56106	0.36191	-0.10487	0.39396	0.33506
492	0.4323	0.20922	0.51096	0.2469	0.63818	0.68793	0.36265							0.27142	-0.10108	0.25251	0.11407	0.25221	0.20654	-0.09969	-0.08984	-0.01941	0.31326	0.14458	0.09013	0.39441	0.31461	0.57557	0.3287	0.32167	0.6184	-0.32959	0.45344	0.11674	-0.26074	-0.57498	-0.29398	0.30009	-0.01415	0.14601	0.2735	0.26535	0.35981	1.00676	0.58285	0.35275	-0.08625	0.35673	0.31508
495	0.46063	0.26401	0.43689	0.14183	0.59453	0.67975								0.29498	-0.07603	0.21066	0.12002	0.21492	0.119	-0.000823088	-0.02827	-0.04918	0.28027	0.13784	0.08144	0.40208	0.31338	0.62483	0.3496	0.2583	0.88295	-0.22828	0.63684	0.0791	-0.36084	-0.60006	-0.41142	0.29068	-0.13004	0.09492	0.29995	0.22935	0.41896	1.07204	0.51648	0.31938	-0.0868	0.41383	0.30282
498	0.43227	0.18596	0.38185	0.17774	0.69534	0.69635								0.32202	-0.0584	0.22565	0.07851	0.23025	0.16715	-0.12676	-0.06114	0.03313	0.31431	0.25754	0.07748	0.3935	0.28816	0.54225	0.37544	0.23111	1.34457	-0.49343	0.54061	0.16847	-0.2095	-0.70013	-0.2434	0.31575	-0.16732	0.12471	0.3777	0.25028	0.40049	1.00462	0.56626	0.25256	-0.07493	0.42862	0.33949
501	0.44568	0.27842	0.40276	0.14789	0.73313	0.69293								0.30121	-0.08344	0.19048	0.11574	0.23828	0.1854	-0.03652	-0.1082	0.03974	0.27496	0.14729	0.07718	0.39333	0.29302	0.56815	0.34357	0.31725	1.08579	-0.35526	0.49598	0.17733	-0.27569	-0.57546	-0.24043	0.32848	-0.14158	0.14868	0.37338	0.23154	0.37776	0.98403	0.56259	0.20719	-0.1194	0.33951	0.28712
504	0.44461	0.12765	0.43244	0.11178	0.71649	0.66436								0.26874	-0.02109	0.17984	0.10333	0.24315	0.18074	0.11479	-0.02547	0.01296	0.29845	0.14297	0.11388	0.37734	0.30393	0.56636	0.35886	0.30997	1.25363	-0.38829	0.36628	0.14035	-0.24863	-0.65521	-0.1932	0.3025	-0.12525	0.13122	0.35132	0.24418	0.39388	1.01449	0.58786	0.30263	-0.12806	0.42747	0.33291
507	0.39056	0.18942	0.48515	0.20971	0.69392	0.67605								0.30584	-0.06712	0.19289	0.10669	0.21884	0.14959	-0.12358	-0.06645	-0.09527	0.29996	0.1563	0.09005	0.40222	0.27778	0.57983	0.3569	0.23417	1.04957	-0.28604	0.52787	0.12678	-0.3096	-0.6258	-0.26951	0.34707	-0.13176	0.12204	0.31736	0.27422	0.37287	0.98486	0.53172	0.26722	-0.11372	0.41553	0.2968
510	0.43195	0.21402	0.4744	0.17283	0.7559	0.621								0.25027	-0.0973	0.25617	0.10828	0.25049	0.18906	-0.04868	-0.08296	0.05726	0.32793	0.1969	0.07196	0.42707	0.29713	0.56023	0.35918	0.15949	0.60362	-0.41634	0.43031	0.08497	-0.40953	-0.67779	-0.15957	0.304	-0.15338	0.12446	0.33441	0.18182	0.38313	0.93189	0.55758	0.28327	-0.11643	0.41929	0.30942
513	0.38273	0.17843	0.4766	0.15968	0.5923	0.63573								0.26474	-0.09677	0.2474		0.23289	0.18059	-0.03835	0.01066	0.00207	0.28712	0.20718	0.08868	0.37921	0.27451	0.57173	0.35933	0.39729	1.14305	-0.40497	0.38553	0.02321	-0.41785	-0.66206	-0.17446	0.36884	-0.15981	0.13481	0.30962	0.26628	0.35195	1.04278	0.52956	0.19431	-0.10945	0.39639	0.29536
516	0.43545	0.21187	0.45814	0.09481		0.68325								0.21822	-0.10682	0.25465		0.24118	0.16971	-0.08293	-0.052	0.01686	0.27961	0.22973	0.07534	0.43218	0.26014	0.60548	0.38242	0.31176	0.91823	-0.40178	0.36863	0.097	-0.39409	-0.88394	-0.59911	0.32977	-0.21829	0.12678	0.34548	0.1501	0.32621	0.97622	0.54369	0.17072	-0.14918	0.36587	0.28771
519	0.35008	0.21557	0.43026	0.1247		0.65757								0.28507	-0.1154	0.2009		0.23196	0.17056	-0.17089	-0.05507	0.11749	0.29848	0.15473	0.10096	0.38977	0.29501	0.52419	0.37181	0.38228	0.68188	-0.31113	0.47814	0.10102	-0.42116	-0.57944	-0.14716	0.34452	-0.01118	0.0614	0.29852	0.21855	0.36026	0.97447	0.50085	0.11962	-0.17442	0.39727	0.29994
P367S
30	0.08008	0.06716	-0.04127	-0.04327	-0.11456	0.00057646	-0.05488	-0.08463	-0.09239	-0.00088708	0.0067	0.06872	0.01432	0.03782	-0.02342	0.05824	-0.0866	-0.04134	-0.12881	0.09562	0.02448	0.03668	0.18865	-0.00238	0.01133	0.02979	-0.00504	0.03661	-0.01286	0.04069	-0.02897	0.02833	-0.09494	-0.01324	0.27305	0.30507	0.14447	0.23922	0.0014	-0.01088	-0.00374	0.00881	-0.00293	-0.01048	-0.00123	0.00412	-0.00429	-0.0099	-0.01293
33	-0.02027	0.00904	-0.01991	-0.04943	-0.12088	-0.03927	-0.06265	-0.08805	-0.05811	-0.003	0.01417	0.09226	0.01549	-0.05032	0.07726	0.00576	0.14355	0.03134	-0.02586	0.00516	0.04934	0.04459	-0.17616	0.00617	-0.03097	-0.00952	0.09748	-0.05096	-0.04039	0.0698	-0.08872	-0.01744	0.04138	-0.01457	0.3168	0.34378	0.20071	0.34553	0.00154	-0.01197	-0.00411	0.00969	-0.00322	-0.01153	-0.00136	0.00453	-0.00472	-0.0109	-0.01422
36	0.00143	0.06254	0.04549	-0.00507	-0.16334	-0.00379	-0.02048	-0.07447	-0.1366	0.0252	0.00486	0.08995	0.02445	-0.02992	-0.03605	0.01612	0.06483	-0.05252	-0.02984	0.00511	-0.00223	0.0272	-0.04748	-0.01798	0.00567	-0.02501	-0.00586	0.05476	0.04483	-0.13921	-0.03975	-0.06299	-0.00676	-0.01589	0.28168	0.33214	0.12677	0.29883	0.00168	-0.01306	-0.00449	0.01057	-0.00351	-0.05283	-0.00148	0.00494	-0.00515	-0.01189	-0.01551
39	0.02643	0.00571	-0.01973	-0.05664	-0.20514	0.00822	-0.06458	-0.07952	-0.06731	-0.00613	0.00815	-0.00709	0.01283	-0.00512	0.02247	0.00848	0.10286	0.0632	0.04642	0.01213	0.03408	0.01037	-0.14473	0.01125	-0.01674	0.11652	0.08544	-0.13969	-0.0939	-0.03318	0.06314	0.06426	0.16115	-0.01722	0.26607	0.35635	0.15222	0.22268	0.00182	-0.01414	-0.00486	0.01145	-0.0038	-0.07942	-0.0016	0.00535	-0.00558	-0.01288	-0.0168
42	0.01739	-0.00694	-0.12811	-0.10305	-0.14014	0.03567	-0.09497	-0.09435	-0.08698	0.02676	0.01011	0.02874	0.01899	-0.02799	0.04165	0.00951	0.12228	-0.00034292	-0.03567	0.08475	0.01793	-0.0187	-0.03399	-0.03968	0.01361	-0.02434	0.08593	-0.0211	-0.02047	-0.03047	0.22036	-0.01339	0.01256	-0.01854	0.29553	0.35682	0.19983	0.30644	0.00195	-0.01523	-0.00523	0.01233	-0.0041	-0.11738	0.083	0.00576	-0.00601	-0.01387	-0.0181
45	-0.02422	0.03721	0.09193	-0.05204	-0.16122	-0.00581	0.00666	-0.08337	-0.19829	0.00516	0.00821	0.05399	0.00371	-0.02237	-0.05597	0.00138	-0.08512	-0.02896	-0.00229	-0.0339	-0.01917	0.03797	-0.20641	-0.02407	-0.00851	0.000901349	-0.00807	-0.08054	-0.02489	-0.02348	-0.000678458	-0.05227	0.06958	-0.01986	0.29904	0.34775	0.21905	0.18306	0.00209	-0.01632	-0.00561	0.01321	-0.00439	-0.05594	-0.01827	0.00618	-0.00644	-0.01486	-0.01939
48	0.0179	0.0468	0.05015	0.00227	-0.17362	-0.00869	-0.07663	-0.07054	-0.13406	-0.00261	0.00824	0.03579	0.01764	-0.00883	0.05729	0.02132	0.13706	0.00487	-0.01887	0.0679	0.14032	0.05978	-0.05181	0.00434	-0.02966	-0.00831	0.10053	-0.04996	-0.02279	-0.05291	0.06048	-0.01771	-0.05762	-0.02119	0.28654	0.37144	0.13823	0.3256	0.00223	-0.01741	-0.00598	0.01409	-0.00468	-0.06581	-0.05687	0.00659	-0.00687	-0.01585	-0.02068
51	0.03033	-0.01202	0.06756	-0.04177	-0.11606	-0.01183	-0.05276	-0.08616	-0.08948	-0.00851	0.0072	-0.03592	0.01618	-0.00948	0.13767	-0.00384	-0.03032	-0.03458	-0.05486	-0.04245	0.0359	0.01865	-0.03773	-0.01991	-0.00415	-0.04032	-0.07379	-0.12362	0.00921	-0.02521	-0.000855828	-0.17699	0.01367	-0.02251	0.28828	0.36236	0.18534	0.27844	-0.02384	-0.06657	-0.00209	-0.02337	-0.00498	0.01034	0.06141	0.007	0.04275	-0.01684	-0.02197
54	0.00955	0.03233	0.01719	-0.06541	-0.16102	0.01068	-0.03633	-0.08766	-0.08136	0.02327	0.00518	0.04486	0.00781	-0.01273	-0.04045	-0.0145	0.06982	0.0847	-0.02739	0.08074	0.03313	0.1073	-0.23075	0.00177	-0.01486	-0.00616	0.00567	-0.07352	0.15607	-0.02816	-0.04911	-0.03433	0.05537	-0.02384	0.26931	0.33823	0.11164	0.24231	-0.00203	-0.09721	0.01817	-0.01093	0.10445	-0.03076	0.01061	-0.30455	-0.077	0.03157	-0.03474
57	0.000969999	0.02233	0.17578	-0.0516	-0.13481	0.03334	-0.03366	-0.10429	-0.15685	0.01255	-0.00367	0.20757	0.01233	-0.04856	-0.02848	-0.00999	-0.13196	-0.06664	-0.01197	0.03871	0.04508	-0.03867	0.12766	0.00597	0.0003148	0.13469	-0.11321	0.02106	0.16381	-0.06975	0.16526	-0.23313	-0.09252	-0.172	0.27438	0.31923	0.24956	0.17589	0.000967177	-0.21512	0.00871	0.00139	-0.07107	-0.01487	0.02091	-0.05608	0.01715	0.02071	-0.01417
60	-0.02469	0.000793337	0.05857	-0.01298	-0.20469	0.00954	-0.01696	-0.08474	-0.10658	-0.00298	0.00443	0.06926	0.00472	-0.067	0.02817	0.01596	0.04042	0.03994	-0.01753	0.03886	0.0292	0.25308	-0.12942	0.01095	-0.02662	0.01532	0.03471	-0.02385	0.22004	0.00499	0.14169	-0.06533	0.02846	-0.12269	0.28355	0.3072	0.10983	0.16581	-0.00475	-0.0222	-0.0151	0.000349118	0.03527	-0.09555	-0.000310201	-0.12843	0.02478	-0.01904	-0.0329
63	-0.04189	0.04896	-0.01811	-0.00338	-0.14443	-0.02488	-0.0893	-0.06735	-0.13286	-0.0118	-0.02116	0.12754	0.00866	-0.04823	-0.1157	-0.01778	0.07267	-0.00467	-0.04678	-0.05032	0.04757	0.19581	-0.08147	-0.01297	-0.02453	0.02906	0.14175	-0.11293	0.01071	-0.14485	0.11131	-0.0254	0.12024	-0.1057	0.26926	0.32516	0.19014	0.22041	-0.00473	-0.05131	-0.01699	-0.01647	0.03106	-0.05743	0.00333	-0.23102	-0.03424	-0.00298	-0.00994
66	0.05613	-0.00272	-0.04144	-0.1097	-0.17137	0.03086	-0.02848	-0.09687	-0.0261	-0.01147	-0.01075	0.03107	0.000175648	0.0026	0.06584	-0.04526	0.29315	-0.06345	-0.06125	-0.06503	0.02267	0.154	0.00833	0.01128	-0.00514	0.04057	-0.01842	-0.06093	0.02151	-0.15662	-0.08261	-0.08196	0.0702	-0.04942	0.27295	0.37012	0.1772	0.31892	-0.01155	-0.02013	-0.00668	-0.03748	-0.13276	-0.0487	0.06702	-0.18537	-0.03892	0.00602	-0.03134
69	0.05023	-0.00163	-0.02105	-0.02943	-0.12967	-0.00238	-0.05254	-0.10445	-0.10191	-0.03099	0.00361	0.00228	0.00258	-0.04974	0.06964	-0.01451	0.02047	-0.06349	-0.02964	0.09145	0.02657	-0.03131	-0.10561	-0.00835	-0.01625	-0.04081	0.16601	-0.0092	0.13095	-0.02812	0.00833	-0.104	0.11064	-0.07842	0.288	0.30532	0.18972	0.22574	-0.01368	-0.02321	0.00459	-0.00218	-0.07121	-0.07574	-0.0366	-0.09893	0.02379	0.03445	-0.01856
72	-0.00747	0.03185	-0.11389	-0.01562	-0.12564	0.02629	-0.032	-0.09181	-0.09249	-0.04764	0.0064	0.04937	0.01067	-0.03647	-0.06824	0.00365	0.00598	-0.04644	0.01121	0.06698	0.03026	0.06431	-0.0473	0.01833	0.01341	0.01929	-0.06858	0.01728	0.10928	-0.1006	-0.01057	-0.10768	0.11337	-0.0367	0.2732	0.36317	0.06494	0.26808	-0.0115	-0.02981	0.01023	0.01918	-0.09985	-0.07854	-0.01795	-0.23168	0.00824	0.05402	0.01101
75	0.00932	0.05374	0.09487	-0.05678	-0.14993	-0.02126	-0.05787	-0.08259	-0.13097	-0.0363	-0.00376	0.14649	0.00943	-0.01155	-0.18375	0.01853	0.03537	-0.07632	-0.02905	-0.03027	0.06899	0.09138	-0.17191	0.02312	-0.01451	0.00805	0.01638	-0.16284	-0.10249	0.10404	-0.05486	-0.05109	0.1474	-0.06594	0.27722	0.32418	0.09132	0.25091	0.00864	-0.10362	0.02654	-0.05239	-0.10137	-0.12172	-0.01703	-0.08034	-0.03759	-0.00705	-0.06095
78	0.04246	0.03254	0.03417	-0.05052	-0.01106	0.00975	-0.01991	-0.09769	-0.10891	-0.01867	-0.02394	0.04678	0.00365	-0.081	-0.13149	0.00866	0.03308	-0.00615	-0.02123	0.08144	0.04023	0.19703	-0.01786	-0.01727	0.000293105	0.1219	0.0902	-0.14797	0.09759	-0.03717	0.0199	-0.08573	-0.02247	-0.14057	0.27995	0.31568	0.10671	0.21141	-0.01969	-0.06152	-0.01908	0.00564	0.10813	-0.02969	-0.01783	0.00488	0.01632	0.0219	-0.01948
81	0.02848	0.06233	-0.02103	-0.07756	-0.13069	0.02379	-0.00666	-0.10649	-0.08712	-0.00529	-0.01402	0.09332	-0.00492	0.02973	-0.07431	-0.00848	0.02742	-0.04617	0.02174	-0.01801	0.03083	-0.01464	-0.05957	-0.01466	-0.00947	0.12746	0.0868	0.0472	0.16001	-0.01989	-0.04094	-0.12726	0.06293	-0.0149	0.27005	0.30717	0.13915	0.13936	-0.01124	-0.14122	-0.00202	-0.01755	-0.04343	-0.0618	0.06046	-0.07685	-0.04126	-0.01178	-0.05286
84	-0.0096	0.00755	0.0866	-0.04059	-0.18178	-0.000862155	-0.01394	-0.10211	-0.11425	-0.03138	-0.000618931	0.08048	0.00147	-0.07234	-0.10264	-0.04255	-0.04696	0.02051	-0.03886	0.06551	0.1093	0.000389071	-0.03126	-0.01795	0.00099881	-0.00181	0.03077	0.11519	0.13548	-0.11332	0.09869	-0.09312	0.05619	-0.13891	0.26935	0.31383	0.09704	0.20989	-0.00403	-0.11723	0.01392	-0.04903	-0.02633	-0.0487	-0.06662	-0.05413	-0.02915	-0.02486	-0.00357
87	-0.04773	0.0499	0.00137	-0.02391	-0.08554	-0.00767	0.05107	-0.11631	-0.19231	-0.03999	-0.01639	0.04582	0.01299	0.01035	-0.01457	-0.03079	0.21066	0.03552	-0.02857	-0.052	0.07788	0.16397	-0.16086	0.02009	-0.00112	0.0471	0.09102	-0.15896	0.03587	-0.02343	0.00193	-0.20465	0.05383	-0.07373	0.28201	0.37713	0.19343	0.27031	-0.01138	-0.1519	-0.01721	-0.03243	0.0996	-0.05018	-0.00355	0.01385	-0.04888	-0.01685	-0.01633
90	0.03873	0.00363	0.08068	-0.0434	-0.12646	-0.02291	-0.13725	-0.10113	-0.09636	-0.03841	-0.01883	0.11227	0.01782	-0.0192	-0.10052	0.03495	0.03072	-0.01327	0.04576	-0.00346	0.06648	0.10672	-0.04797	-0.01037	-0.0117	-0.03181	-0.0401	-0.0517	0.01758	-0.01387	0.07748	-0.05425	0.18943	-0.02657	0.2822	0.30965	0.10229	0.22278	-0.00389	-0.04632	0.0015	0.01174	-0.06715	-0.04721	0.00954	-0.13755	-0.05914	0.05267	0.00026641
93	-0.01956	0.05534	0.06083	-0.03952	-0.13976	-0.00148	-0.03838	-0.0915	-0.08996	-0.00528	-0.01346	0.10286	-0.00823	-0.06922	-0.00189	-0.00183	-0.08615	0.02489	-0.051	0.02596	0.0396	0.18056	-0.00466	0.04033	0.000766158	-0.02073	0.07697	-0.07386	0.11419	-0.00658	-0.1061	-0.09588	0.06584	-0.12163	0.2875	0.34695	0.18733	0.28279	0.00482	-0.03186	-0.01737	-0.01833	0.01381	-0.04491	0.00198	-0.09967	0.00989	0.02693	-0.04028
96	0.04602	0.04361	0.07778	-0.05078	-0.04004	0.02855	0.01477	-0.11373	-0.11069	0.00163	-0.01134	0.04952	6.43842e-05	-0.04063	-0.07463	-0.02265	-0.01616	0.0536	-0.02661	0.02104	0.04514	0.02125	-0.18549	0.000999692	-0.02473	-0.04023	0.00437	-0.06078	0.10372	-0.06603	0.06325	-0.20012	0.1231	-0.09462	0.24052	0.30343	0.10863	0.21843	0.00416	-0.0877	-0.000157082	-0.00486	0.1583	-0.0281	0.07033	-0.26968	-0.00231	-0.00596	-0.07605
99	-0.00261	0.04454	0.07852	-0.02586	-0.07116	-0.01156	-0.01924	-0.14157	-0.12164	-0.03392	-0.01481	0.02515	0.00556	-0.02569	-0.16261	-0.00603	0.05355	-0.0331	-0.06567	-0.01909	0.04271	0.16713	-0.06058	-0.01148	-0.01706	-0.0482	0.14365	-0.11504	0.14695	-0.11164	0.07789	0.02795	0.10024	-0.10373	0.26097	0.31173	0.06829	0.25	0.00385	-0.06961	-0.00816	-0.015	0.02327	-0.12263	0.09287	-0.08127	-0.02682	0.01905	0.000138506
102	0.03656	-0.03505	0.07962	-0.04667	-0.20102	0.00677	-0.0427	-0.11387	-0.02723	-0.03058	-0.02469	0.06321	-0.00112	-0.03774	-0.02118	0.0545	0.18418	-0.00308	-0.11177	0.11028	0.032	0.13726	0.14174	-0.00443	-0.01118	-0.05939	0.05184	-0.1833	0.07	-0.02165	-0.04792	-0.20107	0.09533	-0.13845	0.26489	0.30646	0.12478	0.17611	-0.01029	-0.01145	0.00741	-0.01169	0.059	-0.02629	0.04838	-0.00157	-0.01417	0.0298	-0.05721
105	0.04382	0.03501	0.04268	-0.11241	-0.23403	0.02763	-0.06869	-0.11144	-0.08915	-0.03104	0.00634	0.0698	0.01684	-0.00647	0.02079	0.00296	0.08274	0.02244	-0.01033	0.08502	0.10533	0.03135	-0.0917	0.02102	-0.00914	-0.02917	0.01001	-0.26041	-0.12317	-0.12181	-0.07924	0.01211	0.09703	-0.13916	0.27435	0.33856	0.19567	0.23615	0.00606	-0.10419	-0.01838	-0.02793	0.01382	-0.07319	-0.03045	-0.28062	0.01472	0.04298	-0.00664
108	0.01598	0.03547	-0.11214	-0.05189	-0.13406	0.05333	-0.09389	-0.08302	-0.09644	-0.05626	-0.01848	0.07191	0.00218	0.01716	-0.06466	0.01295	0.0459	-0.01521	0.01534	-0.05865	0.07663	0.07078	0.06796	0.01058	-0.00301	-0.09265	0.03761	-0.12338	0.10579	0.04084	0.14639	-0.1272	-0.12113	-0.10325	0.26687	0.30238	0.09833	0.20796	-0.00712	-0.11961	0.00798	-0.01593	-0.0155	-0.05661	0.04886	-0.16464	0.05486	0.0264	-0.02568
111	-0.03599	0.00362	-0.05077	-0.03692	-0.15189	-0.0152	-0.05227	-0.11784	-0.08901	-0.03432	0.01803	0.09905	-0.00322	-0.01016	0.04258	-0.02463	0.13497	0.01743	-0.06137	0.05839	0.05322	0.11538	-0.16649	0.02894	-0.01124	0.03941	-0.03357	0.1453	0.18461	0.03366	0.03511	-0.05453	-0.04744	-0.03548	0.26713	0.26122	0.05266	0.08207	-0.01805	-0.04177	0.000958858	-0.01066	-0.09098	-0.09763	0.00422	-0.00375	0.00737	-0.01931	-0.03377
114	0.01147	0.01854	-0.0355	0.02532	-0.09772	0.00885	0.04039	-0.10497	-0.07695	-0.03423	0.0193	-0.01045	0.01393	-0.01859	0.02381	0.03616	0.04836	0.01578	-0.00231	-0.00159	0.02137	0.12684	-0.04549	0.01088	-0.02818	-0.02018	-0.00544	-0.03555	0.05138	-0.16102	0.03438	-0.16183	0.05696	-0.05845	0.282	0.34779	0.10851	0.27792	-0.0214	-0.04742	0.0127	0.00123	-0.06688	-0.07057	-0.05464	-0.1789	-0.01255	0.03693	-0.02758
117	0.04918	0.07554	-0.05421	-0.09059	-0.18391	-0.00704	-0.06592	-0.11745	-0.05175	-0.0125	-0.00136	0.07629	0.00922	-0.00394	-0.0195	0.00133	0.03349	-0.0321	-0.03519	0.04477	0.04685	0.16025	-0.18854	-0.01293	-0.01973	0.03466	0.05628	-0.09311	0.17706	-0.11245	0.07383	-0.14694	-0.00878	-0.06882	0.27042	0.33833	0.16129	0.26258	-0.00821	-0.11339	0.00992	-0.04044	0.08014	-0.09756	0.03403	0.0146	0.01916	0.0285	-0.07553
120	0.01327	0.05827	0.00964	-0.06677	-0.20306	0.02413	-0.0548	-0.09876	-0.09073	-0.01384	-0.00872	0.12382	0.00465	0.02738	-0.10103	0.03028	0.15046	-0.00822	-0.04421	0.06697	0.06466	0.13789	-0.09041	-0.01479	-0.02363	-0.05159	-0.11894	-0.05194	0.04822	-0.0773	-0.03243	-0.07745	0.05481	-0.10825	0.26195	0.31444	0.19164	0.22303	-0.00206	-0.00697	0.00156	-0.02016	0.02685	-0.04393	0.06214	-0.15764	-0.05962	0.02864	-0.03686
123	0.01368	0.01398	-0.01535	-0.08441	-0.26784	0.04551	-0.07029	-0.11193	-0.19268	-0.02853	-0.01757	0.07381	0.00111	0.03757	-0.03526	0.0081	0.02259	0.00545	-0.02751	-0.02851	0.06025	0.15079	-0.10191	-0.01385	-0.02439	0.03064	-0.04265	-0.10109	0.0934	-0.07386	0.03223	-0.17517	0.13795	-0.10919	0.27758	0.32399	0.14362	0.23276	-0.00641	-0.10629	-0.00136	0.03616	-0.08606	-0.05384	-0.07243	-0.15271	-0.00598	-0.00732	-0.02361
126	-0.00405	0.02584	0.07029	-0.04377	-0.08041	-0.00538	-0.03624	-0.11091	-0.13354	0.01039	-0.00332	0.00787	0.00241	0.02355	-0.09117	-0.022	0.03315	-0.04709	-0.05449	0.00884	0.0418	0.10573	-0.15548	0.03937	-0.0284	0.03212	-0.01061	-0.06062	0.10107	-0.12188	0.10047	-0.15511	-0.02312	-0.0892	0.25953	0.39	0.12553	0.30359	-0.01261	-0.08453	0.00316	-0.00469	-0.04122	-0.09161	-0.03427	-0.19402	-0.02159	0.01963	-0.05364
129	0.000441523	0.02218	0.04932	-0.13469	-0.1522	-0.00818	-0.0188	-0.09639	-0.05784	0.02243	-0.00844	0.05915	-0.000397959	-0.15997	-0.04676	-0.00752	-0.08909	0.07155	-0.05781	-0.01545	0.03899	0.10403	0.08272	0.0024	0.00118	0.08205	-0.00475	-0.06878	-0.01083	-0.02503	0.04498	-0.03389	0.09621	-0.09961	0.26848	0.33854	0.14272	0.21326	0.01156	-0.05652	0.03781	-0.01312	0.02808	-0.04155	-0.00403	-0.09548	0.02607	0.00755	-0.0687
132	0.02238	0.05339	0.06514	-0.01254	-0.10398	-0.03315	0.067	-0.10819	-0.13918	-0.00175	-0.0082	0.0531	0.00663	0.0104	0.06571	-0.01282	-0.05586	-0.08285	-0.04875	-0.00699	0.02418	0.17058	-0.16224	-0.00415	-0.000461744	0.10827	0.11922	-0.03455	0.08922	-0.21857	0.13972	-0.06672	0.16715	-0.11017	0.2985	0.33913	0.18936	0.2435	-0.01798	-0.1082	0.00892	0.00878	0.05799	-0.04913	-0.000816884	-0.28616	-0.03193	0.00765	-0.03837
135	0.0101	0.02865	0.02133	-0.04421	-0.11679	0.01515	-0.05108	-0.08245	-0.11014	-0.03334	0.00739	0.05168	0.0036	-0.16547	-0.01033	-0.01392	0.08873	-0.02199	-0.01535	0.05989	0.08268	0.07952	-0.14254	0.01041	0.00107	0.02051	0.06819	0.01177	0.11605	0.04857	0.03502	-0.04694	0.15847	-0.07964	0.27582	0.29134	0.15641	0.18032	0.01147	-0.13067	-0.0142	-0.02256	-0.02245	0.03214	0.08429	-0.21802	0.01133	0.03096	-0.05947
138	0.00747	-0.02382	-0.00737	-0.0196	-0.17562	-0.01456	-0.08439	-0.0945	-0.1021	-0.00951	-0.01461	0.1409	0.01033	-0.0402	-0.04591	-0.0077	-0.12195	-0.04268	-0.04061	0.01304	0.04478	0.08918	-0.01572	0.01167	-0.000629131	0.01277	0.04772	0.00217	0.16769	0.07653	-0.04018	-0.08026	0.09106	-0.08371	0.26458	0.29846	0.10962	0.21579	0.00405	-0.1401	-0.01138	-0.0246	0.0755	-0.02156	-0.04263	-0.12096	-0.0564	-0.01491	0.02036
141	-0.05487	0.02685	0.04212	-0.04733	-0.11563	0.00963	-0.01832	-0.07157	-0.12037	-0.00629	-0.00541	0.11017	0.01012	-0.000910345	-0.06444	-0.04064	0.0641	-0.00154	0.02165	0.00195	-0.00258	0.01765	-0.10376	0.00829	0.00384	0.06944	0.01825	-0.14045	0.09722	-0.0319	-0.07703	-0.18753	0.06454	-0.09447	0.28825	0.37786	0.15824	0.25952	-0.01584	-0.06013	-0.01327	-0.04287	-0.11103	-0.06728	0.00303	-0.22562	0.00301	0.01825	0.05434
144	0.03768	0.02646	0.11092	0.00498	-0.09949	0.04258	-0.05749	-0.06236	-0.09464	-0.00873	-0.01	0.14252	0.00963	-0.04644	-0.12202	-0.01924	0.22649	-0.00338	0.02068	0.0837	0.03252	0.07867	0.02097	-0.02356	-0.01949	0.05333	0.08549	0.0169	0.14548	-0.07133	0.07629	-0.02287	-0.07142	-0.11634	0.28105	0.31279	0.16603	0.18982	-0.01077	-0.02517	-0.00176	0.00323	-0.0506	-0.12206	0.03169	0.02165	-0.06743	0.00219	-0.01848
147	-0.00559	-0.01758	-0.01433	0.00745	-0.15457	0.06131	-0.02536	-0.05703	-0.0692	-0.01363	-0.00627	0.15067	0.00721	-0.0549	0.00689	0.03322	-0.0105	0.01463	0.01607	0.02906	0.05538	0.06612	-0.09734	0.000871991	0.03995	0.03469	0.01582	-0.06023	0.1634	-0.11928	0.02189	0.03426	0.03265	-0.08296	0.27199	0.30587	0.09367	0.20132	-0.02086	-0.08649	0.01951	-0.02973	0.05582	-0.1178	-0.05823	-0.25834	0.0496	-0.02813	0.03402
150	0.10302	0.01707	-0.03013	-0.09578	-0.15561	0.0514	-0.10131	-0.09475	-0.07294	0.00529	-0.0167	0.14683	-0.000679821	-0.02264	-0.03509	-0.02888	-0.10614	0.02356	-0.04595	0.04237	0.03556	0.01155	0.05811	0.06735	0.0127	0.04618	0.0358	-0.03177	0.13793	-0.17616	0.05478	-0.04633	0.06275	-0.12668	0.28433	0.32622	0.21487	0.22968	-0.02608	0.00849	-0.01407	-0.02326	0.01919	-0.01949	0.0034	-0.14334	0.01406	0.02095	0.00927
153	0.01875	0.04537	0.25301	-0.08506	-0.13581	0.03185	-0.04681	-0.0606	-0.07471	-0.0312	-0.01589	0.07505	0.01679	-0.01112	0.07463	-0.01165	0.13407	0.06408	-0.07708	-0.0384	0.07817	0.10293	0.05608	0.05597	-0.00411	0.18297	0.07351	-0.25078	0.03822	-0.09301	-0.05551	-0.12938	0.18535	-0.03885	0.36263	0.3169	0.16101	0.17125	-0.03304	0.03068	-0.01558	-0.0087	0.0073	0.00406	-0.06938	-0.08673	0.04074	-0.01495	0.01219
156	0.02529	0.04222	0.23215	-0.09046	-0.26297	0.05085	-0.09582	-0.07189	-0.04497	-0.05166	-0.01568	0.04173	0.01792	-0.01287	-0.08884	-0.00119	0.01319	0.10526	-0.02073	0.05813	0.04355	0.19199	-0.18539	0.0406	0.00594	0.00784	0.0489	0.12411	0.1944	-0.14244	0.08796	-0.08184	0.05308	-0.0516	0.34221	0.33724	0.15172	0.28662	-0.01858	-0.12374	-0.00993	0.00137	-0.00543	0.03664	-0.04885	0.01407	0.03298	0.03906	0.01025
159	0.03298	0.04591	0.09747	0.0226	-0.03265	0.00247	-0.01266	-0.05744	-0.08059	-0.03052	-0.03139	0.13923	-0.00376	-0.06099	-0.10052	-0.02003	-0.06475	0.04561	0.00419	0.12683	0.00997	0.00518	-0.09281	0.03764	0.00879	0.15101	-0.02177	-0.10625	0.07512	-0.05533	-0.13422	-0.13851	-0.07458	-0.07298	0.35622	0.40401	0.23111	0.18633	-0.01546	-0.13022	0.01526	-0.02803	0.05054	-0.06444	0.04012	-0.23198	-0.00323	0.05332	0.01534
162	0.05858	0.07343	0.14118	0.04884	-0.16375	0.03033	-0.00892	-0.07923	-0.09045	0.00967	-0.01351	0.11233	-0.00127	-0.07155	-0.10325	-0.02825	0.20015	0.07949	0.01855	0.05158	0.0353	0.11039	-0.07117	0.00908	0.02084	0.00349	0.11933	0.00101	0.16291	-0.07775	-0.00628	-0.18042	-0.12372	-0.03742	0.3241	0.55109	0.52763	0.31761	-0.01879	-0.12449	-0.02518	0.00503	0.07687	0.05184	0.10373	-0.01567	0.05071	0.03662	0.04794
165	0.08331	0.04882	0.06082	0.00194	0.05884	0.04059	0.01066	-0.06388	-0.07704	-0.03543	-0.01938	0.11728	0.00816	-0.08384	-0.07429	0.04612	0.16551	0.02898	0.02925	0.03425	0.04894	0.21534	-0.11206	0.04782	-0.00852	0.07207	0.03744	-0.12563	0.11985	-0.15089	0.12383	-0.2165	0.07769	-0.04992	0.33762	0.48194	0.47737	0.27033	-0.01684	-0.16266	-0.03332	-0.03015	-0.02869	-0.00737	0.14406	-0.24747	0.08282	0.04157	0.06426
168	0.01461	0.0188	0.27108	0.01422	-0.04231	0.09779	0.000729279	-0.0406	-0.02751	-0.01755	-0.01019	-0.01031	0.01243	-0.02259	-0.08861	-0.04098	0.10545	0.03038	-0.03373	0.08569	0.03353	0.1204	-0.10889	0.03428	0.03719	0.18009	0.06205	0.03173	0.25811	-0.16818	0.12013	-0.01794	-0.04512	-0.03557	0.40787	0.48936	0.38008	0.38013	-0.01152	-0.00251	-0.01805	-0.01957	0.05621	0.01848	0.067	-0.06485	0.00767	-0.01637	0.07913
171	0.03386	0.05028	0.29028	0.10254	-0.05345	0.03568	0.02454	-0.03622	0.02884	-0.03133	-0.02233	0.10373	0.01022	0.0101	-0.10561	0.01263	0.25396	0.14202	0.06637	0.02545	0.13892	0.11024	-0.16808	0.05541	0.10135	0.10433	0.10414	-0.24717	0.00481	-0.15318	-0.01161	-0.14139	0.09944	-0.06742	0.41573	0.4554	0.39777	0.23033	-0.03063	0.16864	0.00627	-0.02475	0.19687	0.13076	0.1416	-0.03256	0.05361	0.06577	0.07457
174	0.01895	0.03093	0.1319	0.15388	-0.00673	0.09051	-0.09578	-0.02404	0.02902	0.00914	0.02649	0.12056	0.01892	0.0031	-0.06862	0.05197	0.07356	0.03123	0.05483	0.0911	0.1341	0.21121	-0.09913	0.04028	0.10952	0.11395	0.13497	-0.23316	-0.07183	-0.099	-0.07377	-0.11993	0.00501	-0.12295	0.39328	0.4616	0.37734	0.25226	0.11208	0.02726	0.04985	0.02199	0.19111	0.18682	0.18383	-0.04619	0.10512	0.21291	0.02872
177	0.07994	0.02409	0.26197	0.12087	0.01923	0.07905	-0.0483	-0.01047	0.01645	0.09274	0.0508	0.06463	0.08083	-0.05288	0.12807	-0.04347	0.13963	0.06376	0.16953	-0.02826	0.09296	0.09599	0.02376	0.10862	0.06303	0.17192	0.11977	-0.1136	0.05791	-0.13123	0.0041	-0.14047	0.13604	-0.10029	0.42215	0.48502	0.35594	0.36234	0.3258	0.13263	0.06562	0.09329	0.1001	0.21138	0.16236	0.19718	0.00343	0.17477	0.028
180	0.14788	0.23887	0.35356	0.1323	-0.01434	0.1692	0.03538	-0.01413	-0.01259	0.06909	0.04782	0.01583	0.13417	-0.03492	0.00287	0.0664	0.18021	0.20974	0.04671	0.06875	0.09767	0.41123	-0.12579	0.27952	0.05329	0.19348	0.18254	0.03938	0.2143	-0.18897	0.10752	-0.13855	0.14218	-0.02512	0.45447	0.60013	0.31573	0.40496	0.37447	0.02203	0.05941	0.11148	0.11839	0.19835	0.1781	-0.08959	0.26735	0.19681	0.02017
183	0.27216	0.41891	0.52396	0.29395	0.01748	0.10156	0.01999	-0.00701	0.000390782	0.14197	0.07585	0.11294	0.10053	0.05804	-0.09152	0.05217	-0.0793	0.3022	0.04232	0.05002	0.12917	0.55889	0.10246	0.34874	0.18157	0.18699	0.31622	-0.18375	0.10608	-0.07443	-0.05935	-0.16914	0.00879	0.11772	0.58889	0.76499	0.677	0.6802	0.35596	0.0812	0.03475	0.10991	0.2894	0.26386	0.33825	0.01157	0.25165	0.16714	0.06663
186	0.21018	0.39007	0.52224	0.19827	-0.02729	0.07949	0.01024	0.04138	0.14967	0.26011	0.176	0.21356	0.10526	0.05246	0.13007	0.01585	0.27561	0.35469	0.26812	1.21165	0.13008	0.48938	0.33569	0.34404	0.25503	0.07645	0.3531	0.11921	0.06101	-0.0105	0.13313	-0.07128	0.45256	0.39502	0.5962	0.70818	0.74975	0.59196	0.32861	0.10031	0.06667	0.1203	0.4571	0.38908	0.4051	0.32882	0.25186	0.13477	0.2942
189	0.19698	0.36091	0.47911	0.20644	0.23796	0.11249	0.08133	0.03383	-0.02778	0.45004	0.33085	0.15469	0.16987	0.11931	0.04949	0.0668	0.1986	0.32151	0.25302	1.44433	0.34057	0.51994	0.66546	0.37828	0.21962	0.27149	0.26683	0.1261	0.18808	0.08313	-0.01318	-0.16523	0.49419	0.39107	0.55934	0.69321	0.59917	0.69887	0.30436	0.46725	0.07288	0.08526	0.53505	0.42668	0.36322	0.3045	0.27796	0.4208	0.41293
192	0.25149	0.34462	0.33175	0.24437	0.17079	0.18015	-0.03159	0.06323	0.07827	0.4989	0.39193	0.32101	0.23019	0.20039	0.08745	0.39948	0.03415	0.33293	0.23683	1.24242	0.86601	0.39628	0.3904	0.43841	0.20284	0.30188	0.4093	0.00674	0.04958	0.10233	0.26897	-0.01382	0.59681	0.34697	0.55535	0.69277	0.63071	0.59631	0.32581	0.36657	0.10103	0.15593	0.52414	0.37839	0.37452	0.17349	0.26792	0.54172	0.36839
195	0.28998	0.34363	0.56818	0.36062	0.12555	0.12971	0.04277	0.08723	0.12574	0.57783	0.40909	0.63128	0.21647	0.206	0.04773	0.45087	0.33381	0.37609	0.31793	1.35498	0.92391	0.3801	0.50084	0.50721	0.24098	0.28274	0.46523	0.00045106	0.19177	0.07804	0.16568	0.041	0.45684	0.36639	0.62164	0.71347	0.58153	0.61885	0.34937	0.29007	0.1093	0.17286	0.45665	0.34864	0.42611	0.18556	0.16342	0.57239	0.33706
198	0.29826	0.51979	0.68348	0.30195	0.16339	0.16797	0.13594	0.09067	0.07933	0.58734	0.43171	0.61197	0.20826	0.16476	0.16864	0.39861	0.52903	0.4879	0.33822	1.29926	0.88009	0.63529	0.65979	0.51329	0.36717	0.2973	0.54862	0.33529	0.12373	0.20443	0.16279	-0.14528	0.44727	0.55266	0.65697	0.79084	0.72204	0.70052	0.67602	0.40076	0.09113	0.12297	0.58471	0.59796	0.43823	0.37085	0.21699	0.49294	0.3615
201	0.32545	0.60863	0.47246	0.27585	0.21442	0.20015	0.04418	0.11592	0.18353	0.64093	0.45077	0.55672	0.22966	0.24231	0.22886	0.48587	0.4459	0.5908	0.41412	1.24135	0.95796	0.87926	0.83456	0.56877	0.36867	0.47866	0.40411	0.5078	0.37452	0.328	0.26754	0.01059	0.85382	0.7351	0.63221	0.78321	0.71532	0.76816	0.91614	0.44967	0.06515	0.12861	0.72051	0.68195	0.40417	0.40631	0.19465	0.5647	0.33086
204	0.25207	0.44177	0.45858	0.32185	0.09688	0.19682	0.04488	0.14589	0.17805	0.65018	0.477	0.66175	0.24449	0.19101	0.15798	0.71895	0.37204	0.49112	0.34009	1.30388	1.1316	0.90717	0.7311	0.65123	0.30952	0.38365	0.47818	0.46325	0.40692	0.33675	0.36299	0.03855	0.75368	0.65259	0.6329	0.78484	0.6172	0.72614	0.91804	0.53855	0.08069	0.13737	0.48694	0.50794	0.56679	0.19184	0.23079	0.57173	0.31564
207	0.33904	0.4561	0.57405	0.31681	0.19387	0.19143	0.12278	0.17665	0.1281	0.65617	0.51044	0.67341	0.25507	0.19871	0.17975	0.69973	0.74658	0.63245	0.48603	1.41966	1.26528	1.04053	0.65195	0.71772	0.33424	0.38414	0.59404	0.34674	0.65271	0.15096	0.3832	0.32311	0.9184	0.66624	0.66436	0.77337	0.59274	0.73749	0.86141	0.60386	0.13482	0.19057	0.45492	0.534	0.4084	0.22782	0.19609	0.8223	0.28853
210	0.34536	0.54603	0.48765	0.37093	0.26854	0.19101	0.0927	0.18546	0.15393	0.62669	0.46819	0.66804	0.25232	0.20212	0.20994	0.65971	1.0616	0.59893	0.54712	1.46658	1.18574	1.07427	0.65413	0.72889	0.36616	0.44314	0.60788	0.63539	0.80134	0.29352	0.47379	0.53964	0.72384	0.65135	0.64244	0.77036	0.62049	0.74875	0.85401	0.39589	0.20553	0.13444	0.60601	0.669	0.43231	0.36896	0.24004	0.85001	0.41478
213	0.36223	0.64948	0.55754	0.34978	0.23286	0.17672	0.12675	0.16555	0.21787	0.64337	0.49667	0.65977	0.25076	0.15031	0.18039	0.76019	1.0306	0.61732	0.45938	1.32691	1.17275	1.0766	0.74298	0.75982	0.41447	0.4457	0.50312	0.35716	0.72505	0.28843	0.34791	0.22055	0.66779	0.74644	0.61809	0.72965	0.62872	0.66278	0.78317	0.56876	0.19185	0.15586	0.4886	0.54864	0.54672	0.42536	0.23603	0.77371	0.41256
216	0.39175	0.62205	0.44227	0.36715	0.25428	0.21043	0.10489	0.17111	0.26148	0.66739	0.51173	0.65159	0.26534	0.1476	0.25649	0.98176	1.07862	0.6645	0.45428	1.3572	1.21019	1.16077	0.37231	0.77141	0.4013	0.58631	0.56073	0.27438	0.71155	0.20875	0.37562	0.33029	0.70948	0.73122	0.60264	0.76094	0.55625	0.69422	0.96898	0.81519	0.19531	0.14731	0.53844	0.54875	0.3969	0.26926	0.22926	0.74723	0.41098
219	0.43501	0.58903	0.66152	0.39163	0.31442	0.23861	0.07151	0.18152	0.26526	0.59971	0.50405	0.53892	0.26067	0.11205	0.27198	0.92749	0.985	0.67602	0.52144	1.29016	1.17002	1.21276	0.74785	0.81117	0.35165	0.59401	0.79268	0.48602	0.95847	0.27877	0.70331	0.37682	0.8173	0.77099	0.64129	0.80392	0.66587	0.78875	1.13391	0.58452	0.15835	0.19188	0.53444	0.62174	0.37653	0.56173	0.16304	0.83418	0.40593
222	0.36408	0.60239	0.61367	0.32106	0.29236	0.25419	0.04171	0.20684	0.27611	0.61631	0.5227	0.60427	0.26541	0.18279	0.32841	0.89756	1.35029	0.66234	0.63336	1.3062	1.19194	1.11363	0.54524	0.88053	0.39118	0.54512	0.68328	0.46034	0.96892	0.24298	0.6188	0.29984	0.64738	0.71287	0.65132	0.73988	0.63872	0.69061	1.12512	0.58938	0.19088	0.17739	0.54232	0.59304	0.59475	0.79392	0.21807	0.93775	0.35049
225	0.37704	0.57547	0.47958	0.35778	0.25511	0.27228	0.1064	0.18519	0.28825	0.58932	0.51414	0.56961	0.28094	0.2161	0.33943	1.01848	1.17315	0.73687	0.54325	1.3404	1.1631	1.18239	0.60395	0.90018	0.38793	0.62171	0.54386	0.5915	0.96292	0.28494	0.56875	0.25579	0.57935	0.72606	0.61622	0.73917	0.6196	0.76588	1.09915	0.68657	0.20058	0.1881	0.52449	0.58354	0.45119	0.64633	0.28471	0.95552	0.35575
228	0.39324	0.64997	0.49564	0.3577	0.24143	0.26728	0.17514	0.24113	0.22951	0.60825	0.50749	0.61306	0.29667	0.15124	0.34902	0.92814	1.21998	0.72005	0.49438	1.24926	1.20048	1.26089	0.61301	0.91576	0.3921	0.56903	0.77439	0.38732	0.90452	0.16447	0.57072	0.30254	0.55297	0.71482	0.61072	0.7195	0.64825	0.64216	1.07428	0.79332	0.20198	0.14881	0.52312	0.53683	0.45058	0.57495	0.27584	0.90044	0.37593
231	0.38618	0.59466	0.50037	0.4179	0.41093	0.23054	0.14016	0.20643	0.23528	0.65512	0.5334	0.69944	0.30556	0.09905	0.38726	0.98666	1.26217	0.77363	0.49748	1.35919	1.21806	1.19432	0.68961	0.93503	0.33546	0.71366	0.76879	0.47961	1.10925	0.21166	0.56771	0.18932	0.68837	0.69764	0.62445	0.70954	0.58216	0.63502	1.12373	0.66111	0.16618	0.20158	0.53699	0.64713	0.4768	0.67166	0.24843	0.94502	0.39346
234	0.42697	0.66986	0.46221	0.33809	0.32724	0.26828	0.18137	0.21578	0.29031	0.59148	0.53688	0.58744	0.30708	0.1474	0.35804	1.00522	1.20802	0.76633	0.64736	1.41321	1.18126	1.10855	0.42559	0.9245	0.40506	0.73352	0.69177	0.49746	1.08876	0.21786	0.49719	0.45494	0.45474	0.67479	0.62992	0.7534	0.53907	0.66683	1.18066	0.67507	0.16827	0.16225	0.53156	0.53008	0.48322	0.6014	0.22253	0.87921	0.37751
237	0.4459	0.63475	0.39111	0.36377	0.38395	0.2708	0.07327	0.23041	0.2185	0.62336	0.52796	0.67195	0.29462	0.19951	0.47047	0.98363	1.25546	0.73782	0.56218	1.24841	1.21198	1.15453	0.4112	0.99797	0.40913	0.58806	0.66296	0.3763	1.11629	0.26353	0.59362	0.33465	0.44793	0.67067	0.60127	0.7418	0.56335	0.72988	1.15566	0.61868	0.21012	0.18287	0.55245	0.50171	0.35195	0.52569	0.18134	0.94084	0.35228
240	0.41593	0.53585	0.44467	0.35949	0.35983	0.29525	0.17074	0.24607	0.25647	0.61833	0.56929	0.60097	0.31156	0.23041	0.44665	0.96279	1.44057	0.71266	0.59045	1.2462	1.23438	1.19513	0.5823	0.99444	0.40336	0.72979	0.66875	0.35247	1.06965	0.12643	0.445	0.28524	0.35884	0.63451	0.60117	0.68113	0.54258	0.59576	1.09924	0.67449	0.2335	0.17022	0.55756	0.55542	0.46786	0.81579	0.18183	0.87743	0.34833
243	0.4386	0.52885	0.51732	0.33092	0.40255	0.29566	0.25091	0.25529	0.2884	0.59602	0.52634	0.63438	0.31356	0.13078	0.36563	0.94006	1.22706	0.74591	0.71773	1.21811	1.20014	1.31224	0.39735	1.04376	0.36364	0.67392	0.68348	0.41647	1.05497	0.14445	0.52198	0.34282	0.39769	0.68223	0.5959	0.70052	0.46805	0.66761	1.14039	0.60226	0.21966	0.19542	0.67951	0.50855	0.48523	0.71171	0.24022	0.88443	0.38509
246	0.45533	0.54015	0.55825	0.38349	0.47356	0.27331	0.18633	0.25225	0.23681	0.57818	0.53068	0.64112	0.30615	0.14829	0.39406	0.99585	1.29943	0.77927	0.6323	1.15024	1.16283	1.12264	0.42084	1.01021	0.41412	0.71825	0.67394	0.42623	1.31585	0.18967	0.46795	0.32709	0.5156	0.6429	0.63336	0.74206	0.51803	0.72424	1.14629	0.66042	0.19379	0.18322	0.61951	0.48279	0.40979	0.64454	0.23377	0.92869	0.31128
249	0.42257	0.55121	0.52866	0.34828	0.3596	0.30252	0.31938	0.25539	0.33785	0.6003	0.54119	0.69172	0.32215	0.18236	0.37008	0.97891	1.44856	0.80363	0.72078	1.12168	1.22263	1.20603	0.57623	1.09173	0.40596	0.67767	0.70464	0.13281	0.90359	0.08581	0.38766	0.23134	0.28074	0.59804	0.62089	0.77153	0.58555	0.78521	1.16175	0.67674	0.2399	0.14402	0.63958	0.50636	0.39048	0.70034	0.16804	0.87427	0.24249
252	0.42554	0.47564	0.51362	0.38512	0.46637	0.33016	0.22343	0.27218	0.29636	0.57745	0.5726	0.6661	0.32433	0.1961	0.45116	1.00711	1.38199	0.72612	0.60477	1.09467	1.17569	1.24739	0.47883	1.05143	0.34358	0.70156	0.89193	0.26146	1.12192	0.13362	0.41328	0.33288	0.38204	0.64132	0.63346	0.74334	0.55978	0.64825	1.13258	0.55731	0.25169	0.16434	0.45075	0.5654	0.37943	0.78986	0.21796	0.9097	0.29418
255	0.41957	0.45362	0.47969	0.35866	0.41691	0.30478	0.30769	0.25997	0.40667	0.56556	0.55428	0.74406	0.32839	0.16853	0.42439	0.9603	1.60058	0.81176	0.60851	0.97884	1.20126	1.07491	0.57812	1.06475	0.35308	0.76088	0.66465	0.17913	1.08112	0.1463	0.52559	0.21892	0.34236	0.58789	0.61333	0.69875	0.49482	0.65478	1.11682	0.61005	0.22144	0.19525	0.572	0.48777	0.45599	0.73837	0.22482	0.89686	0.38785
258	0.4495	0.48942	0.52303	0.36824	0.42254	0.32506	0.27174	0.29038	0.33344	0.53697	0.55939	0.61854	0.32256	0.21932	0.38158	1.02008	1.43973	0.85319	0.70517	1.03051	1.13904	0.99882	0.34053	1.15188	0.38566	0.86268	0.8096	0.13865	0.94476	0.17882	0.3755	0.16067	0.23401	0.50063	0.61605	0.69593	0.49473	0.61769	1.12807	0.54474	0.21684	0.16512	0.55963	0.44838	0.41313	0.80451	0.1345	0.92538	0.31773
261	0.47715	0.4795	0.56478	0.37463	0.58191	0.40341	0.31343	0.25571	0.27282	0.56843	0.56342	0.5842	0.32196	0.12302	0.41591	1.00326	1.31517	0.80971	0.67051	0.97804	1.17875	1.08488	0.38794	1.09119	0.388	0.70623	0.64061	0.21891	1.02355	0.06871	0.37708	0.30187	0.20358	0.51872	0.62293	0.71613	0.49609	0.60986	1.15952	0.50043	0.19007	0.17781	0.54335	0.53707	0.3657	0.78135	0.18201	0.88939	0.33604
264	0.44941	0.47716	0.63499	0.37832	0.55678	0.3579	0.40177	0.25593	0.37545	0.56298	0.56029	0.57932	0.33337	0.13387	0.36085	0.98925	1.33352	0.84573	0.62947	1.00309	1.15752	1.17395	0.48231	1.12417	0.36582	0.74636	0.67107	0.14386	0.95582	0.10437	0.2955	0.21174	0.22101	0.55363	0.61836	0.71609	0.51788	0.67733	1.12434	0.46413	0.22578	0.15414	0.53335	0.41378	0.4159	0.86703	0.16677	0.85628	0.34555
267	0.45822	0.4107	0.5487	0.38144	0.62971	0.40569	0.30053	0.25229	0.32847	0.54967	0.55491	0.59056	0.35513	0.18948	0.36506	1.02749	1.34163	0.76328	0.69436	1.11895	1.22048	1.27589	0.43368	1.13281	0.36201	0.7609	0.86813	0.11753	0.97209	0.09462	0.34949	0.32429	0.29082	0.43734	0.6017	0.72883	0.47084	0.72004	1.11562	0.6028	0.24968	0.17848	0.5589	0.38189	0.37891	0.8472	0.16734	0.83233	0.30293
270	0.55223	0.47462	0.58268	0.37107	0.56284	0.42129	0.35679	0.26461	0.36885	0.53316	0.53945	0.54939	0.34485	0.15223	0.28561	0.94046	1.55816	0.70191	0.70804	0.83705	1.16244	1.15689	0.42706	1.14699	0.39158	0.81985	0.71992	0.06221	0.91464	0.1496	0.18759	0.22376	0.18104	0.47704	0.64016	0.73563	0.56533	0.69782	1.09463	0.37682	0.2116	0.1484	0.4966	0.41069	0.36078	0.97392	0.27313	0.84823	0.29424
273	0.47581	0.41553	0.45248	0.32745	0.6132	0.40435	0.32351	0.26298	0.40897	0.57113	0.53035	0.66407	0.34914	0.15637	0.4221	0.94085	1.45973	0.7764	0.67217	0.9093	1.17973	1.18479	0.42577	1.16862	0.36891	0.81653	0.65277	-0.04088	1.03946	0.10983	0.29694	0.12411	0.26696	0.45595	0.60921	0.71403	0.57152	0.66104	1.11438	0.49695	0.20757	0.17803	0.53616	0.37835	0.42081	0.88096	0.18721	0.8027	0.29321
276	0.48352	0.35721	0.48082	0.3652	0.65209	0.44261	0.29696	0.29431	0.40998	0.53228	0.52888	0.75289	0.33903	0.23343	0.27424	0.99312	1.32753	0.70513	0.65853	0.8508	1.10429	1.08209	0.37794	1.17304	0.34053	0.77603	0.69646	0.09309	1.10434	0.04785	0.3609	0.22733	0.28164	0.3815	0.61111	0.67134	0.51252	0.60146	1.1161	0.47123	0.19549	0.18841	0.3155	0.314	0.27583	0.96903	0.16667	0.78161	0.24823
279	0.53586	0.45484	0.368	0.43015	0.61635	0.43374	0.29983	0.26527	0.51301	0.52952	0.52754	0.64313	0.34907	0.05589	0.30711	0.97688	1.46409	0.78031	0.60028	0.7569	1.16785	1.01048	0.25978	1.20064	0.31765	0.8329	0.64823	0.17065	0.8729	0.10212	0.20687	0.2188	0.13648	0.44842	0.61811	0.71664	0.48404	0.64772	1.09896	0.41868	0.24329	0.14873	0.51582	0.40396	0.29492	0.83422	0.11812	0.81705	0.29215
282	0.52137	0.41299	0.42892	0.39787	0.58164	0.44571	0.39066	0.29174	0.44662	0.48852	0.52783	0.65665	0.3553	0.14075	0.3025	0.94374	1.51442	0.74363	0.69269	0.69378	1.17357	1.07619	0.42441	1.18297	0.3842	0.74659	0.68292	0.03774	0.85988	0.08511	0.04961	0.30855	0.17781	0.41148	0.64395	0.75748	0.50079	0.72155	1.06279	0.44094	0.23593	0.15488	0.42008	0.41764	0.35642	0.84855	0.10756	0.77366	0.24378
285	0.5534	0.44452	0.43425	0.36739	0.57622	0.47594	0.28791	0.29234	0.4718	0.49145	0.49627	0.64019	0.33799	0.06856	0.22068	0.96359	1.26438	0.75084	0.69065	0.69937	1.08267	1.24144	0.27585	1.22381	0.36117	0.86828	0.77481	0.20969	0.94038	-0.00632	0.21015	0.14836	0.15087	0.40204	0.62643	0.67315	0.54238	0.65022	1.09817	0.39869	0.22646	0.15787	0.43859	0.30874	0.34136	0.72785	0.17561	0.77941	0.24095
288	0.55002	0.3718	0.54598	0.37062	0.56993	0.48856	0.32551	0.28087	0.43473	0.50062	0.50752	0.61793	0.36179	0.07049	0.25871	0.95431	1.39664	0.71285	0.63158	0.63608	1.12914	1.00535	0.25307	1.23719	0.34786	0.79356	0.72175	0.10077	0.89947	0.05743	0.34282	0.36631	0.22076	0.36206	0.64392	0.67431	0.54563	0.64762	1.11572	0.47633	0.23403	0.164	0.52222	0.39615	0.32593	0.68486	0.16056	0.74623	0.25832
291	0.49539	0.35649	0.4568	0.37961	0.48775	0.49976	0.3329	0.28137	0.47516	0.48206	0.51723	0.69654	0.36314	0.16033	0.31791	0.9096	1.42114	0.74238	0.62737	0.54949	1.10004	1.13743	0.19315	1.22672	0.36757	0.8691	0.67543	0.10915	1.00761	0.01396	0.24229	0.31279	0.19233	0.33835	0.60838	0.69364	0.44007	0.64329	1.07349	0.36171	0.22243	0.16851	0.41166	0.4044	0.32651	1.07713	0.18768	0.75414	0.25192
294	0.54812	0.42692	0.57228	0.31813	0.58173	0.45538	0.36407	0.3053	0.4315	0.46437	0.52916	0.64543	0.36292	0.08942	0.25199	0.9452	1.3367	0.7397	0.61633	0.6045	1.11277	1.05395	0.3568	1.22101	0.36517	0.81286	0.83238	0.05921	0.9578	0.11582	0.14453	0.17396	0.20999	0.33548	0.64585	0.71562	0.49292	0.69305	1.08269	0.35352	0.26391	0.16691	0.40703	0.3655	0.29966	0.84246	0.19388	0.7662	0.25769
297	0.52398	0.3438	0.49503	0.33133	0.50649	0.49071	0.37101	0.30519	0.48597	0.45247	0.48846	0.66093	0.36044	0.14767	0.38565	0.95037	1.27931	0.79533	0.58475	0.47785	1.13206	0.97013	0.40431	1.24371	0.34101	0.81065	0.54226	0.02385	0.87778	0.05435	0.15544	0.3033	0.24409	0.29076	0.63858	0.67455	0.45796	0.64145	1.08384	0.49092	0.25088	0.15045	0.47902	0.30747	0.30338	0.9007	0.12295	0.77689	0.21168
300	0.5522	0.38518	0.43566	0.38964	0.55029	0.46714	0.32096	0.29177	0.46182	0.49523	0.49453	0.67217	0.35223	0.11201	0.20672	0.92554	1.45615	0.75698	0.56937	0.55169	1.12256	0.98078	0.23964	1.22141	0.33055	0.73305	0.75494	0.10907	0.96133	0.05636	0.17277	0.16397	0.18538	0.30654	0.66994	0.73439	0.55663	0.75851	1.06317	0.40955	0.2172	0.13924	0.45952	0.3706	0.33297	0.86517	0.10196	0.71469	0.22932
303	0.51681	0.38514	0.52857	0.33514	0.63581	0.52192	0.37394	0.29976	0.47482	0.44973	0.5105	0.77593	0.33867	0.07748	0.30957	0.9838	1.43305	0.77881	0.65884	0.48077	1.11969	0.99919	0.1175	1.25167	0.31784	0.83647	0.70152	0.07116	0.88484	0.13224	0.20941	0.31068	0.11481	0.3688	0.66846	0.7336	0.47829	0.75355	1.05038	0.35728	0.20869	0.12778	0.44703	0.31742	0.2585	1.00914	0.16264	0.73562	0.24453
306	0.54899	0.33954	0.53047	0.37978	0.63783	0.52372	0.35878	0.33502	0.48708	0.45692	0.49369	0.6981	0.36979	0.14583	0.29337	0.94041	1.4269	0.80135	0.60849	0.48624	1.15459	0.97205	0.08636	1.25537	0.36821	0.75888	0.64783	0.10744	0.88685	0.01622	0.27187	0.31144	-0.000259478	0.30345	0.66516	0.73441	0.54484	0.7596	1.02596	0.40243	0.22937	0.14089	0.27113	0.28579	0.29072	0.95151	0.1864	0.6764	0.18058
309	0.50373	0.27818	0.63779	0.3914	0.65542	0.53385	0.46138	0.32808	0.505	0.4158	0.48046	0.63198	0.35167	0.17848	0.22726	0.94903	1.35071	0.73106	0.6652	0.46466	1.10027	0.93253	0.11409	1.22272	0.32289	0.76482	0.53317	-0.10482	0.73485	-0.00769	-0.04398	0.28123	0.10653	0.32714	0.6512	0.69679	0.4911	0.7584	1.03196	0.39292	0.2775	0.13195	0.46512	0.3318	0.27648	0.78142	0.10584	0.74656	0.18243
312	0.50994	0.38291	0.54589	0.27214	0.58279	0.5155	0.38508	0.28525	0.58866	0.44177	0.48204	0.62825	0.35813	0.08435	0.33575	0.92276	1.51453	0.6865	0.60743	0.47576	1.04182	0.94523	0.24888	1.24307	0.29882	0.74871	0.77774	-0.0586	0.87486	-0.06714	0.03981	0.32722	0.05256	0.29553	0.66958	0.72567	0.49477	0.67862	1.0594	0.37436	0.24688	0.12447	0.4818	0.31317	0.26512	0.91376	0.08619	0.6855	0.15127
315	0.49951	0.33797	0.46192	0.41695	0.71141	0.54928	0.38251	0.29377	0.51666	0.43856	0.46267	0.66744	0.37774	0.0202	0.25275	0.94565	1.32321	0.78719	0.57095	0.48968	1.12083	0.99281	0.18111	1.25335	0.3044	0.81821	0.53836	-0.06569	0.77761	-0.03209	0.12288	0.34354	0.09373	0.33713	0.6732	0.70887	0.48586	0.59675	1.0252	0.36325	0.24358	0.11356	0.31101	0.29052	0.24787	0.99755	0.10115	0.69902	0.20658
318	0.51682	0.35502	0.56567	0.37206	0.6648	0.56579	0.49762	0.30422	0.55312	0.43041	0.45885	0.67846	0.35654	0.04141	0.30714	0.97368	1.31566	0.79938	0.65431	0.32559	1.05709	0.97574	0.16686	1.30186	0.36313	0.74016	0.52033	0.05308	0.78165	0.00451	0.03308	0.20992	0.06272	0.25592	0.65923	0.71504	0.37313	0.70971	0.98758	0.28455	0.22385	0.12986	0.45697	0.27728	0.23584	0.97689	0.15218	0.64878	0.22409
321	0.4802	0.36343	0.49137	0.35661	0.69231	0.52513	0.46198	0.28355	0.56744	0.40572	0.47317	0.69616	0.35783	0.01687	0.25692	0.91614	1.27397	0.733	0.56882	0.41129	1.09021	0.94404	0.16031	1.25254	0.33126	0.78472	0.65032	-0.13367	0.77143	-0.06182	-0.01242	0.2433	0.14067	0.28571	0.67915	0.71579	0.45826	0.72495	1.02229	0.18651	0.2534	0.14031	0.25728	0.26836	0.25521	0.73287	0.13765	0.62009	0.22088
324	0.49748	0.34262	0.39211	0.30089	0.60493	0.59032	0.37553	0.3061	0.53761	0.38686	0.42095	0.63457	0.35347	0.0349	0.2395	0.90075	1.35632	0.70293	0.62232	0.38153	1.02377	0.98478	0.04191	1.30238	0.32905	0.76903	0.64412	-0.07196	0.71988	-0.10852	0.1321	0.21198	0.06734	0.26961	0.67376	0.69777	0.40133	0.72171	1.03052	0.2174	0.23083	0.12573	0.26016	0.19297	0.13599	0.96165	0.13648	0.67321	0.22551
327	0.51934	0.39765	0.40509	0.3317	0.66271	0.55024	0.52663	0.31104	0.52713	0.37685	0.45141	0.58018	0.35267	-0.01472	0.36685	0.93073	1.3677	0.69878	0.59596	0.48575	0.98461	1.0569	0.10059	1.22416	0.32603	0.7452	0.6787	-0.00121	0.77488	-0.05491	0.09141	0.29374	0.11218	0.18188	0.65544	0.68761	0.41233	0.69708	0.98543	0.34682	0.24191	0.09586	0.29128	0.21148	0.273	0.85689	0.03201	0.64198	0.18305
330	0.50328	0.31492	0.43672	0.38904	0.68626	0.58944	0.44852	0.32383	0.53946	0.37661	0.46586	0.62435	0.36025	0.04064	0.29938	0.87108	1.18059	0.72966	0.66147	0.46119	0.99921	1.07512	0.15784	1.28862	0.33622	0.78953	0.64058	-0.05371	0.68102	-0.00728	0.01204	0.2498	0.02947	0.2678	0.65893	0.71885	0.39639	0.67138	0.99316	0.23813	0.24715	0.10536	0.27946	0.27297	0.28207	0.85225	0.08504	0.65302	0.17051
333	0.47412	0.34783	0.31924	0.35122	0.6932	0.56185	0.34141	0.30599	0.65569	0.35162	0.42897	0.55256	0.37427	0.09223	0.18783	0.91868	1.42314	0.72027	0.61802	0.42308	1.09511	0.9762	0.1541	1.29476	0.31373	0.85955	0.63447	-0.21171	0.63925	-0.00632	0.12132	0.08709	-0.02315	0.2227	0.67421	0.67082	0.42706	0.64163	0.96946	0.30203	0.21896	0.12998	0.2715	0.24643	0.21937	0.89683	0.13376	0.65295	0.17175
336	0.58582	0.33913	0.48615	0.2674	0.54324	0.57338	0.41114	0.29866	0.59772	0.38158	0.44346	0.69554	0.37437	-0.02962	0.28733	0.90333	1.31695	0.73662	0.56874	0.3925	0.97416	0.92137	0.14025	1.27085	0.30815	0.78101	0.54458	-0.25721	0.6344	0.00936	-0.03501	0.31809	-0.03512	0.24735	0.70313	0.69107	0.46405	0.68423	1.00032	0.27584	0.24611	0.15371	0.27726	0.19244	0.24134	0.95619	0.06786	0.61728	0.11394
339	0.49798	0.35135	0.42882	0.31905	0.6407	0.6223	0.40562	0.32769	0.56761	0.37639	0.41944	0.69818	0.35774	0.00184	0.21815	0.94207	1.34721	0.719	0.55392	0.42113	0.96194	1.0051	0.00318	1.30374	0.26193	0.82876	0.65561	-0.09942	0.8605	-0.21669	-0.0235	0.16099	-0.03745	0.13864	0.68021	0.73423	0.52254	0.68561	0.98719	0.20295	0.22984	0.16541	0.28052	0.20633	0.28847	0.96477	0.1769	0.5784	0.15751
342	0.49594	0.29026	0.42783	0.36124	0.65653	0.61613	0.44635	0.33842	0.62794	0.3669	0.41161	0.61688	0.3498	-0.0083	0.32551	0.9024	1.2948	0.72082	0.53768	0.35318	1.03925	0.84419	0.12536	1.2707	0.33166	0.87506	0.62621	0.00493	0.6976	-0.20102	0.02287	0.16003	-0.01285	0.18053	0.68579	0.73256	0.39585	0.67626	0.97707	0.20523	0.23409	0.12393	0.24253	0.1973	0.20924	0.99242	0.03932	0.61506	0.13484
345	0.48208	0.37271	0.3915	0.25437	0.5668	0.5803	0.43091	0.31107	0.64909	0.37208	0.43613	0.65295	0.35619	-0.02612	0.24659	0.8612	1.42099	0.77295	0.62113	0.4225	0.96775	1.00408	0.09894	1.25672	0.27869	0.81868	0.55062	-0.00365	0.66445	-0.12741	0.01257	0.12026	0.10902	0.08579	0.70074	0.70359	0.43571	0.69038	0.95513	0.22086	0.20854	0.08228	0.39065	0.17504	0.12763	0.76676	0.11338	0.58666	0.12314
348	0.55169	0.41414	0.41324	0.2942	0.62188	0.58188	0.42296	0.30812	0.57364	0.35687	0.40683	0.61574	0.34819	0.01466	0.25665	0.89042	1.29518	0.74034	0.57638	0.39197	1.02486	0.98479	-0.03336	1.29802	0.28225	0.78516	0.60233	-0.20925	0.60689	-0.1668	-0.09404	0.08657	0.1675	0.17862	0.71403	0.69899	0.37683	0.72546	0.99527	0.27115	0.22841	0.1274	0.25667	0.2052	0.08028	0.7099	0.09532	0.59546	0.18509
351	0.51034	0.35976	0.45026	0.32523	0.64424	0.61165	0.45217	0.32543	0.61752	0.3453	0.39905	0.62345	0.35932	-0.04178	0.20419	0.86765	1.2697	0.66882	0.55056	0.26552	0.99463	0.90741	0.20552	1.28782	0.25351	0.77802	0.68699	-0.16825	0.7073	0.00258	-0.10393	0.02346	0.15149	0.13132	0.66127	0.69675	0.34358	0.6066	0.95851	0.27225	0.20988	0.12308	0.31922	0.24164	0.20939	0.71651	0.08796	0.60246	0.13547
354	0.44084	0.3357	0.44206	0.3289	0.70313	0.52406	0.41937	0.3133	0.64808	0.35351	0.40031	0.56125	0.34375	-0.09895	0.23531	0.88652	1.48576	0.74341	0.53646	0.43856	0.98341	0.88956	0.19324	1.30933	0.3119	0.76414	0.63212	-0.1585	0.61332	-0.09491	-0.03409	0.20987	0.04338	0.10183	0.69829	0.67003	0.34979	0.6342	0.9448	0.1573	0.20771	0.11627	0.29346	0.13166	0.18015	0.81632	0.03497	0.58329	0.12837
357	0.46917	0.33442	0.39228	0.23251	0.64902	0.6097	0.408	0.34735	0.64244	0.35318	0.40758	0.56879	0.34625	-0.09175	0.16679	0.90401	1.239	0.7164	0.55468	0.28159	0.96879	0.93238	0.01127	1.30065	0.28921	0.73064	0.5375	-0.20473	0.62293	-0.08027	-0.01813	0.18741	0.05389	0.05115	0.71815	0.70933	0.40614	0.66066	0.93392	0.20788	0.20658	0.07943	0.26744	0.10981	0.12916	0.68276	0.0658	0.60346	0.13698
360	0.46578	0.38086	0.53472	0.2558	0.60728	0.62531	0.39894	0.35531	0.60552	0.3449	0.3883	0.58062	0.34812	-0.000277838	0.25129	0.89256	1.47621	0.71664	0.5772	0.22967	0.98593	0.94978	0.09498	1.30323	0.25427	0.80588	0.51303	-0.23244	0.60525	-0.13921	0.15897	0.20341	-0.01495	0.14773	0.70578	0.68119	0.38978	0.64252	0.95655	0.20419	0.20366	0.13617	0.15578	0.16705	0.15858	0.7577	0.04829	0.64203	0.11892
363	0.40673	0.36384	0.41114	0.30454	0.60652	0.59562	0.48049	0.32692	0.59644	0.33064	0.3824	0.52279	0.36562	-0.02544	0.24083	0.90346	1.46771	0.7288	0.57337	0.30906	0.93053	0.88134	0.17482	1.32279	0.25986	0.76992	0.5414	-0.14689	0.61572	-0.16979	-0.02326	0.23301	0.04067	0.03821	0.70171	0.71231	0.39518	0.64933	0.95304	0.13734	0.22615	0.13827	0.13264	0.157	0.11987	0.83109	0.03592	0.56508	0.09212
366	0.49633	0.31108	0.51738	0.29014	0.64763	0.58431	0.46254	0.27868	0.60485	0.3145	0.3837	0.53584	0.34592	-0.07071	0.21736	0.90295	1.32368	0.69482	0.56465	0.31505	0.9311	0.96719	0.08761	1.29798	0.31435	0.78198	0.47097	-0.06011	0.58456	-0.236	0.11612	0.16784	0.04029	0.04631	0.7279	0.68882	0.42405	0.69528	0.93177	0.14034	0.1859	0.11202	0.20845	0.20248	0.0922	0.78713	0.11673	0.62725	0.11613
369	0.51174	0.35849	0.55757	0.23271	0.58703	0.5646	0.44034	0.33053	0.6299	0.32911	0.40219	0.63934	0.33958	-0.11206	0.1136	0.87615	1.47331	0.74224	0.54903	0.31299	0.95917	0.87156	-0.10033	1.30172	0.31661	0.74847	0.59219	-0.23121	0.67	-0.21127	0.00397	0.13322	0.04956	0.04387	0.70457	0.73356	0.33813	0.61108	0.90519	0.13696	0.21838	0.10857	0.27211	0.10942	0.12101	0.64355	0.10532	0.557	0.14384
372	0.52392	0.3021	0.59848	0.27496	0.60873	0.61084	0.46633	0.3308	0.59142	0.32559	0.36542	0.55799	0.34469	-0.02912	0.08366	0.88444	1.40702	0.68464	0.60954	0.37753	0.93531	0.86089	0.13403	1.29151	0.30429	0.74816	0.48408	-0.20712	0.59334	-0.12332	0.05949	0.08823	-0.02652	0.01099	0.75251	0.70607	0.38993	0.68249	0.94024	0.03412	0.20262	0.11262	0.26892	0.13798	0.16106	0.86253	0.02157	0.53689	0.19399
375	0.50718	0.33288	0.42066	0.36233	0.68925	0.63157	0.46318	0.31739	0.68982	0.29284	0.32649	0.52634	0.35329	-0.11827	0.14027	0.87985	1.36241	0.72473	0.57233	0.24405	0.98192	0.8956	-0.04835	1.32168	0.28438	0.74064	0.61526	-0.1177	0.63919	-0.22014	-0.06984	0.02123	-0.04649	0.0845	0.72604	0.68402	0.32804	0.59568	0.9355	0.1422	0.23142	0.1127	0.2499	0.10238	0.19092	0.75471	0.1455	0.61521	0.09464
378	0.46546	0.25694	0.33233	0.35327	0.68875	0.57859	0.37507	0.32214	0.64944	0.27988	0.35431	0.50651	0.34854	-0.05941	0.20551	0.8968	1.31594	0.68036	0.58309	0.24192	0.97161	0.93929	0.14976	1.30913	0.28935	0.66745	0.44396	-0.20355	0.60064	-0.1623	-0.02687	0.01581	0.10098	-0.02383	0.72409	0.74932	0.37189	0.65708	0.92663	0.11006	0.2151	0.11603	0.23013	0.07906	0.12825	0.84319	0.08669	0.52258	0.12949
381	0.49608	0.28997	0.46603	0.32492	0.73181	0.6025	0.4521	0.30574	0.66584	0.29802	0.3698	0.50115	0.35576	-0.07147	0.12547	0.89958	1.42211	0.7005	0.51779	0.14452	0.97938	0.87972	0.03745	1.3286	0.28605	0.66676	0.65296	-0.14518	0.75933	-0.29423	0.20724	0.10101	0.06019	-0.00493	0.7251	0.71632	0.3552	0.63256	0.89508	0.17671	0.20494	0.09931	0.20661	0.06307	0.17066	0.80963	0.00906	0.50439	0.11696
384	0.48985	0.33301	0.35686	0.28738	0.75817	0.63897	0.44835	0.32487	0.69139	0.25866	0.3379	0.52694	0.34661	-0.11073	0.14474	0.92225	1.45297	0.73745	0.49445	0.31325	0.95906	0.85153	0.02205	1.32556	0.28418	0.70192	0.45939	-0.18724	0.48458	-0.21602	-0.04593	-0.03086	0.07532	-0.06067	0.74712	0.69387	0.35541	0.65127	0.89285	8.07818e-05	0.1897	0.09794	0.10804	0.06007	0.09873	0.75547	0.08405	0.47885	0.05791
387	0.44198	0.2728	0.42702	0.29014	0.59761	0.65661	0.42012	0.35382	0.6883	0.28014	0.34163	0.62686	0.33963	-0.12759	0.11491	0.838	1.1866	0.69182	0.51971	0.1711	0.87529	0.8643	0.12946	1.31568	0.26095	0.85468	0.45347	-0.20001	0.68193	-0.25475	0.01383	0.0726	-0.00567	-0.05297	0.71938	0.72307	0.37165	0.62249	0.89664	0.09777	0.206	0.11558	0.32937	0.13043	0.01729	0.56908	0.04309	0.56562	0.10675
390	0.4639	0.31707	0.45169	0.20863	0.61824	0.64035	0.39582	0.32064	0.6545	0.2763	0.33479	0.48418	0.33033	-0.07541	0.15586	0.8892	1.5438	0.70079	0.44439	0.36214	0.98103	0.83839	0.20275	1.33399	0.25103	0.81113	0.56906	-0.33418	0.51332	-0.17103	0.06247	-0.04361	-0.01744	-0.04965	0.74275	0.74638	0.358	0.72041	0.87358	0.1367	0.20841	0.1075	0.08709	0.07301	0.01341	0.75266	0.06778	0.49728	0.08001
393	0.44936	0.29163	0.34266	0.2469	0.6562	0.65839	0.45618	0.29899	0.58688	0.29837	0.33266	0.55261	0.34955	-0.10444	0.26232	0.87201	1.19225	0.7149	0.54317	0.14027	0.90971	0.89094	0.04644	1.32803	0.26813	0.73071	0.50189	-0.15751	0.52522	-0.28534	0.15	0.03152	0.24777	-0.04171	0.75419	0.69928	0.33323	0.60751	0.85048	0.06569	0.19598	0.13528	0.13404	0.11258	0.07117	0.85641	0.05292	0.48762	0.08552
396	0.44768	0.38138	0.46064	0.28897	0.6551	0.63564	0.44924	0.31505	0.6649	0.24042	0.32486	0.51693	0.35216	-0.09541	0.29471	0.86661	1.42912	0.67399	0.41372	0.38294	0.90353	0.82849	0.03326	1.34129	0.26282	0.77916	0.39925	-0.14976	0.5536	-0.18599	-0.03722	0.07362	-0.08229	-0.08221	0.77272	0.77252	0.34641	0.62566	0.84835	-0.03987	0.20001	0.09098	0.12068	0.05419	0.15045	0.61402	0.0355	0.46039	0.06743
399	0.50752	0.28797	0.50345	0.2221	0.62494	0.60218	0.45352	0.32213	0.69105	0.28172	0.32031	0.56181	0.33678	-0.08402	0.23221	0.89301	1.26092	0.68355	0.46333	0.32075	0.87095	0.78985	0.0194	1.33835	0.25382	0.73998	0.43812	-0.14887	0.58371	-0.12582	-0.00409	-0.01102	0.11176	-0.0575	0.77	0.72746	0.34997	0.61193	0.89478	0.07843	0.21734	0.07385	0.18365	0.08087	0.06715	0.84129	0.06395	0.51271	0.0617
402	0.48303	0.32814	0.57466	0.25104	0.64652	0.60844	0.46517	0.35564	0.71107	0.28844	0.32024	0.52317	0.32054	-0.13586	0.15618	0.92381	1.36584	0.71242	0.50955	0.23603	0.96008	0.94702	0.10318	1.34434	0.24351	0.76	0.31917	-0.29458	0.44719	-0.26287	-0.000577169	0.02154	0.04122	-0.0797	0.78568	0.73992	0.32746	0.63606	0.87736	0.09875	0.21234	0.08646	0.25162	0.09129	0.04014	0.70807	0.05129	0.45201	0.06992
405	0.46944	0.28975	0.50065	0.32678	0.55691	0.64228	0.3644	0.32362	0.62908	0.28769	0.30197	0.58327	0.33596	-0.15317	0.17186	0.89626	1.2596	0.72251	0.51252	0.27494	0.8271	0.86631	-0.09933	1.31616	0.27896	0.72586	0.32461	-0.1878	0.65114	-0.27619	0.04004	0.02411	0.04412	-0.09068	0.78628	0.73968	0.30071	0.65304	0.84552	0.06636	0.22281	0.06122	0.12612	0.02392	0.11105	0.63918	0.08744	0.42009	0.06794
408	0.39463	0.21773	0.40614	0.20525	0.64063	0.66436	0.47636	0.30694	0.65561	0.25585	0.32665	0.50446	0.33459	-0.15726	0.18743	0.81459	1.4772	0.67323	0.4914	0.29679	0.90835	0.87861	-0.04994	1.31125	0.25119	0.72461	0.44324	-0.07815	0.64969	-0.25605	-0.04116	0.12094	0.04564	-0.10032	0.80761	0.76387	0.31586	0.69712	0.84373	0.07056	0.19225	0.07436	0.10131	0.04872	0.10549	0.55722	0.05312	0.5417	0.02937
411	0.4619	0.28922	0.54552	0.23424	0.70339	0.6301	0.40056	0.33142	0.66024	0.26599	0.30758	0.44853	0.3342	-0.10199	0.13522	0.85488	1.46044	0.71804	0.46767	0.24986	0.90123	0.81295	0.02009	1.31005	0.2708	0.77688	0.33813	-0.09737	0.52833	-0.21273	0.02619	0.04934	0.00321	-0.05157	0.78038	0.72213	0.34002	0.62917	0.8621	0.06184	0.21484	0.0689	0.14871	-0.00855	-0.01743	0.76844	0.01701	0.44	0.06084
414	0.46616	0.30021	0.44459	0.21581	0.64703	0.66449	0.39414	0.3763	0.7014	0.24264	0.29711	0.59023	0.3397	-0.0856	0.14421	0.85833	1.26508	0.63584	0.48788	0.25069	0.86758	0.77826	0.06499	1.30578	0.23136	0.67118	0.51111	-0.16929	0.5021	-0.24154	-0.16733	0.08496	-0.17449	-0.16042	0.78063	0.72099	0.35548	0.61838	0.84173	0.06287	0.18892	0.09509	0.1498	0.109	-0.01087	0.68976	0.02041	0.4355	0.11431
417	0.44356	0.29377	0.4011	0.21957	0.63414	0.63155	0.4339	0.33101	0.64215	0.26466	0.29887	0.60153	0.32732	-0.1524	0.17133	0.82663	1.23702	0.68	0.39845	0.19797	0.85656	0.82217	-0.08029	1.32922	0.24737	0.72076	0.39378	-0.16722	0.436	-0.30229	-0.08287	0.03436	-0.06385	-0.07883	0.78505	0.77036	0.32716	0.63994	0.83294	0.08222	0.21164	0.08794	0.19356	0.03059	0.15439	0.61474	0.07683	0.48214	0.05529
420	0.44636	0.23143	0.44749	0.16245	0.61013	0.6353	0.50701	0.34063	0.65967	0.22086	0.26493	0.56992	0.32695	-0.17037	0.09308	0.84466	1.27052	0.71884	0.40178	0.27115	0.86806	0.81587	-0.02257	1.31013	0.25976	0.66241	0.41379	-0.26414	0.35872	-0.38428	-0.10872	0.06051	0.09259	-0.09595	0.79104	0.7679	0.32439	0.62164	0.83557	0.04684	0.18174	0.08434	-0.03809	0.05176	0.05958	0.70763	0.04161	0.39967	0.06796
423	0.44391	0.27611	0.34978	0.19585	0.61508	0.65291	0.41009	0.34929	0.71493	0.22514	0.30802	0.43429	0.32466	-0.20833	0.10078	0.8313	1.33547	0.67243	0.37667	0.24816	0.8361	0.85574	-0.04603	1.33543	0.27249	0.76669	0.31455	-0.12137	0.60009	-0.35735	-0.04869	-0.01731	0.13749	-0.12191	0.80467	0.74272	0.41098	0.63286	0.85051	-0.08821	0.1845	0.10727	0.11289	0.00197	0.09108	0.53016	0.05249	0.39838	0.00296
426	0.40823	0.30443	0.53419	0.2065	0.62841	0.61795	0.43908	0.35721	0.66123	0.24116	0.29705	0.51846	0.3308	-0.1552	0.20607	0.85113	1.29782	0.6846	0.3628	0.22402	0.83706	0.77193	-0.04132	1.32445	0.24968	0.72925	0.33889	-0.28817	0.40651	-0.28797	-0.06757	-0.11785	0.1626	-0.13007	0.78546	0.72364	0.28364	0.60142	0.82577	-0.00902	0.17128	0.08368	0.01262	0.01602	-0.02097	0.72758	0.03696	0.51736	0.04923
429	0.43504	0.25728	0.33283	0.14107	0.61397	0.61381	0.42375	0.3324	0.65894	0.24019	0.31713	0.50408	0.32725	-0.16642	0.20646	0.87662	1.28327	0.65389	0.42335	0.23958	0.81671	0.81947	-0.04871	1.28941	0.23537	0.74697	0.22963	-0.07866	0.49021	-0.25156	-0.01533	-0.0354	0.15117	-0.16492	0.78147	0.74553	0.33386	0.62019	0.81148	0.0742	0.18274	0.08586	0.11384	-0.03015	-0.01603	0.44429	0.05939	0.45378	0.05834
432	0.4538	0.23739	0.5223	0.23107	0.672	0.61133	0.50097	0.36071	0.65751	0.22953	0.27499	0.63459	0.33103	-0.11988	0.2042	0.8276	1.45255	0.66897	0.45314	0.29033	0.82104	0.79209	-0.03546	1.31286	0.2559	0.6827	0.35645	-0.28364	0.45365	-0.3084	0.06445	-0.11196	0.06741	-0.13782	0.8283	0.74922	0.28537	0.69781	0.7913	0.07252	0.23259	0.11779	0.02201	-0.03076	-0.00808	0.50954	0.0708	0.40655	0.04148
435	0.4447	0.21382	0.52142	0.18511	0.61646	0.6145	0.43282	0.29084	0.63063	0.23644	0.2837	0.53898	0.32857	-0.19227	0.09375	0.8412	1.38383	0.59697	0.36196	0.26334	0.86209	0.67071	-0.07267	1.30929	0.23732	0.70414	0.2898	-0.27667	0.36655	-0.17854	0.02947	-0.02055	0.06733	-0.17466	0.82853	0.7884	0.37259	0.66831	0.8254	0.05108	0.19339	0.08081	0.0847	0.02487	0.13418	0.57094	-0.01342	0.45414	0.06772
438	0.3842	0.23622	0.42721	0.23533	0.71708	0.6254	0.48093	0.35175	0.63245	0.23436	0.25694	0.48861	0.31059	-0.12232	0.09599	0.77718	1.52625	0.60248	0.33043	0.31054	0.85076	0.7439	-0.11769	1.31473	0.22428	0.78391	0.24008	-0.21099	0.53446	-0.26381	0.10975	-0.04058	0.19229	-0.09545	0.83218	0.79794	0.39823	0.64274	0.81395	-0.0236	0.19666	0.07477	-0.04002	-0.00539	-0.02592	0.72987	0.13512	0.36532	0.06172
441	0.43873	0.245	0.48904	0.19861	0.61688	0.63547	0.5407	0.34535	0.62953	0.21252	0.24893	0.39116	0.30742	-0.13807	0.16456	0.84585	1.36966	0.66187	0.36998	0.26383	0.86798	0.85078	-0.18223	1.3085	0.24373	0.78671	0.32554	-0.14418	0.46893	-0.30566	-0.00148	0.02201	0.1119	-0.17268	0.8366	0.75001	0.26296	0.5442	0.79675	0.00759	0.18138	0.09123	-0.00625	0.0059	-0.00789	0.54129	0.00328	0.40794	0.00327
444	0.44996	0.23243	0.32194	0.17705	0.73558	0.61851	0.4368	0.34268	0.65322	0.23813	0.24047	0.55898	0.31912	-0.09375	-0.0322	0.82996	1.18619	0.62999	0.34045	0.2674	0.77337	0.80813	-0.20739	1.29249	0.24015	0.84395	0.32242	-0.19524	0.42658	-0.14083	0.1435	0.03049	0.08195	-0.24499	0.838	0.75569	0.33698	0.6343	0.81808	-0.0889	0.17235	0.10067	0.03807	0.02654	0.06199	0.60468	0.06412	0.35409	0.03485
447	0.40781	0.21141	0.32893	0.27831	0.68975	0.65537	0.3553	0.32282	0.69984	0.20116	0.2562	0.5138	0.3173	-0.16306	0.12552	0.79116	1.28379	0.64719	0.392	0.18162	0.82292	0.82921	-0.11789	1.28958	0.25449	0.64071	0.32159	-0.21769	0.48144	-0.31055	0.04604	0.0771	0.09008	-0.1338	0.833	0.79053	0.3175	0.58053	0.79633	-0.01393	0.19852	0.07769	0.12504	-0.01065	0.00879	0.66409	0.00291	0.37517	0.03512
450	0.37073	0.22592	0.47548	0.1565	0.67564	0.62957	0.38795	0.328	0.69237	0.2017	0.25995	0.53158	0.33415	-0.16531	-0.02575	0.78349	1.31387	0.65743	0.36563	0.24935	0.78184	0.84646	-0.07289	1.34976	0.21992	0.7446	0.26755	-0.22571	0.47663	-0.25224	0.02593	-0.06508	-0.07143	-0.20437	0.86508	0.75963	0.38802	0.65703	0.79294	0.0364	0.19075	0.10712	0.02879	0.00117	0.00232	0.54124	0.08878	0.39486	0.0655
453	0.42868	0.19501	0.42462	0.22748	0.6733	0.66173	0.48209	0.35015	0.67625	0.17715	0.2459	0.52881	0.31862	-0.14072	0.15076	0.82732	1.27583	0.68267	0.32031	0.21017	0.79158	0.88919	-0.00975	1.30887	0.20046	0.67454	0.21744	0.00686	0.53148	-0.3486	0.04974	0.14585	-0.03292	-0.14042	0.85881	0.79526	0.34218	0.59121	0.77477	0.00121	0.19108	0.0611	0.06093	0.05377	0.03418	0.45889	0.01235	0.41861	-0.00181
456	0.45446	0.22831	0.46958	0.20875	0.71286	0.65945	0.4439	0.34305	0.77574	0.22366	0.22075	0.51881	0.32237	-0.20093	0.15661	0.79793	1.35445	0.70887	0.34102	0.28401	0.73497	0.72219	-0.01094	1.32282	0.2109	0.59712	0.17916	-0.27206	0.43111	-0.31633	0.09195	0.03029	0.1701	-0.22391	0.87891	0.75171	0.32845	0.56766	0.79215	0.03895	0.16274	0.07675	0.0687	-0.02062	-0.04497	0.62754	-0.03909	0.39112	0.02217
459	0.37467	0.19173	0.43635	0.15241	0.57022	0.62559	0.43023	0.36935	0.70496	0.18892	0.24013	0.39201	0.31576	-0.0907	0.08004	0.8008	1.19407	0.68295	0.32627	0.21681	0.73067	0.77832	-0.07037	1.29764	0.24313	0.70116	0.33281	-0.22844	0.5692	-0.34853	0.04858	-0.03026	0.14218	-0.25613	0.88201	0.79438	0.31214	0.6163	0.78168	0.02056	0.17127	0.10021	0.01241	-0.02655	7.20342e-05	0.68174	0.04104	0.38498	0.05594
462	0.4038	0.24322	0.29115	0.17587	0.66287	0.67255	0.40485	0.3541	0.64917	0.22823	0.23607	0.60035	0.31739	-0.21897	0.16144	0.72125	1.17177	0.6699	0.30466	0.26842	0.7423	0.69945	-0.13818	1.30124	0.20025	0.60589	0.1366	-0.22791	0.45092	-0.20767	-0.05557	0.02321	0.05901	-0.2903	0.84395	0.78538	0.27595	0.63117	0.79207	-0.00829	0.18524	0.07819	0.11566	-0.11992	-0.01208	0.68769	0.04433	0.35685	-0.01054
465	0.4553	0.19932	0.4619	0.16889	0.59201	0.64348	0.46317	0.33749	0.66032	0.21096	0.22298	0.57902	0.30311	-0.18716	0.0811	0.76547	1.5361	0.66507	0.34327	0.2098	0.75577	0.67622	-0.21158	1.30436	0.19614	0.59619	0.27476	-0.23405	0.40853	-0.29794	0.09299	-0.02262	0.13324	-0.22016	0.8566	0.81512	0.3176	0.68581	0.75948	-0.00691	0.16302	0.06279	-0.00299	-0.00481	0.05263	0.41811	-0.06653	0.35658	0.00779
468	0.45965	0.20873	0.47046	0.16642	0.62975	0.6015	0.49802	0.36157	0.78915	0.20756	0.22972	0.57246	0.29555	-0.21091	0.03351	0.77945	1.41888	0.61078	0.34023	0.2452	0.7014	0.6635	-0.12204	1.30657	0.20776	0.68196	0.23366	-0.21411	0.38646	-0.35741	0.11478	-0.07559	0.18925	-0.20619	0.87239	0.83766	0.27023	0.5572	0.74249	-0.07127	0.16811	0.10209	-0.08587	-0.03559	0.06359	0.58834	-0.06696	0.36318	-0.02272
471	0.43121	0.27929	0.47553	0.17255	0.6616	0.64509	0.50401	0.33978	0.70318	0.20564	0.23271	0.57866	0.3146	-0.10358	0.09423	0.7453	1.31635	0.66963	0.28199	0.33007	0.75597	0.63307	-0.0559	1.36515	0.2156	0.68609	0.28228	-0.2358	0.54567	-0.38531	0.1447	0.0226	0.03523	-0.24563	0.89793	0.78573	0.35502	0.60008	0.75426	0.03634	0.17593	0.11486	-0.09804	-0.05699	-0.02653	0.58869	-0.06739	0.41596	-0.01143
474	0.46065	0.19608	0.40067	0.16484	0.63266	0.62947	0.47616	0.34533	0.64159	0.18855	0.24056	0.57901	0.29861	-0.16047	0.1184	0.76632	1.42608	0.63285	0.26376	0.29891	0.71994	0.64883	-0.21251	1.31184	0.19633	0.66263	0.27699	-0.2009	0.47707	-0.33171	0.0116	-0.02219	0.16053	-0.24161	0.89454	0.89114	0.36168	0.67906	0.77855	0.02809	0.19453	0.06501	0.14999	-0.02105	0.07424	0.8517	-0.06782	0.37313	-0.01525
477	0.35299	0.14742	0.56266	0.20492	0.73853	0.68527	0.45182	0.32749	0.67926	0.21373	0.23007	0.44305	0.31163	-0.13306	0.12286	0.67826	1.13234	0.66361	0.33373	0.23317	0.70322	0.84178	-0.09157	1.35163	0.19999	0.74518	0.20236	-0.51325	0.32666	-0.24247	-0.05528	-0.04963	0.05149	-0.25703	0.91386	0.87883	0.37614	0.67375	0.77353	-0.06221	0.17155	0.06687	0.08566	-0.06142	-0.00517	0.3545	-0.06825	0.34896	0.02841
480	0.42027	0.18422	0.44017	0.18938	0.69922	0.64499	0.50103	0.33268	0.75691	0.22441	0.22084	0.47659	0.3111	-0.15363	-0.04035	0.71902	1.47652	0.66525	0.15252	0.24813	0.70157	0.73054	0.0246	1.33311	0.19448	0.6741	0.31282	-0.32593	0.48506	-0.29507	0.06421	0.01688	0.24617	-0.27845	0.93178	0.89115	0.32005	0.68564	0.74214	0.03334	0.14654	0.08893	-0.10728	-0.10655	0.08312	0.69285	-0.06867	0.26169	0.01393
483	0.4305	0.26058	0.36577	0.21851	0.72965	0.63846	0.40019	0.36889	0.69525	0.22964	0.21924	0.56622	0.30485	-0.20087	-0.07327	0.71487	1.20233	0.63912	0.3818	0.29143	0.65058	0.74241	-0.08139	1.33396	0.21472	0.6562	0.31125	-0.31653	0.35558	-0.28445	0.01068	-0.10279	-0.06811	-0.29463	0.886	0.81769	0.26099	0.56391	0.7534	-0.09174	0.16431	0.10856	-0.03131	-0.04597	-0.09312	0.59503	-0.0691	0.29109	-0.02771
486	0.42303	0.1888	0.31039	0.18302	0.67588	0.69412	0.42273	0.33726	0.72337	0.22718	0.25163	0.4823	0.2951	-0.17639	0.1951	0.71908	1.3824	0.58202	0.23641	0.2286	0.73493	0.67564	0.02354	1.33855	0.19739	0.69925	0.24942	-0.20963	0.45237	-0.26059	0.13635	0.06968	0.07907	-0.30812	0.91395	0.85631	0.24052	0.51834	0.78321	-0.10482	0.15275	0.1427	-0.05484	-0.10984	0.007	0.46779	-0.06953	0.33048	-0.0262
489	0.40301	0.16596	0.33096	0.18302	0.69837	0.66254	0.41225	0.34983	0.64454	0.21398	0.20004	0.55032	0.3017	-0.14252	0.06214	0.7014	1.42975	0.67094	0.31348	0.35752	0.68385	0.5458	0.13468	1.33158	0.21515	0.6736	0.1789	-0.08656	0.54873	-0.4147	0.18837	-0.00208	0.18536	-0.28478	0.89879	0.88809	0.27499	0.63161	0.73376	-0.0389	-0.06094	0.14358	0.12486	-0.09823	0.04051	0.41258	-0.06996	0.35845	-0.03126
492	0.4323	0.20922	0.3603	0.2469	0.70311	0.68793	0.44078	0.33214	0.71509	0.2274	0.20322	0.55584	0.29166	-0.25488	0.06737	0.76715	1.39807	0.63885	0.29016	0.30455	0.66421	0.74483	-0.03004	1.33827	0.19237	0.71726	0.21306	-0.21527	0.46036	-0.30307	0.06537	0.0642	0.2047	-0.24718	0.92761	0.88008	0.33865	0.65358	0.71492	-0.13865	-0.06132	0.14446	-0.048	-0.17187	0.01912	0.61625	-0.07039	0.32753	-0.02232
495	0.46063	0.26401	0.41267	0.14183	0.68846	0.67975	0.51117	0.31956	0.69588	0.2339	0.19209	0.41596	0.29902	-0.25201	0.00441	0.72417	1.48665	0.58899	0.31237	0.2654	0.71364	0.53946	0.09736	1.30946	0.1636	0.62688	0.13417	-0.30022	0.43625	-0.30232	0.14605	0.1	0.23004	-0.28021	0.94222	0.89822	0.31463	0.68267	0.72189	-0.08837	-0.06169	0.14534	-0.04829	-0.17292	-0.02033	0.43362	-0.07082	0.34243	-0.01139
498	0.43227	0.18596	0.40158	0.17774	0.64819	0.69635	0.45768	0.36628	0.69501	0.2222	0.20827	0.5411	0.29222	-0.22	0.0165	0.72116	1.31645	0.62542	0.31383	0.28076	0.65142	0.67539	-0.09246	1.29833	0.18787	0.59126	0.13348	-0.29037	0.40416	-0.3393	-0.02043	-0.10354	0.26295	-0.30259	0.93139	0.9004	0.32184	0.63585	0.74425	-0.07126	-0.06207	0.14622	-0.04858	-0.17397	-0.02046	0.40512	-0.07125	0.37387	-0.21457
501	0.44568	0.27842	0.40344	0.14789	0.64633	0.69293	0.45345	0.35581	0.7035	0.19134	0.1993	0.44393	0.28195	-0.22621	0.10229	0.69879	1.32084	0.58154	0.31014	0.36116	0.66707	0.66387	-0.04448	1.30229	0.23986	0.6496	0.06382	-0.06787	0.44924	-0.35444	0.09193	-0.000517447	0.15335	-0.33839	0.94096	0.94059	0.25836	0.69764	0.72386	-0.07142	-0.06244	0.1471	-0.04887	-0.17502	-0.02058	0.55611	-0.07168	0.31311	-0.21586
504	0.44461	0.12765	0.38464	0.11178	0.56463	0.66436	0.39881	0.33586	0.72301	0.18003	0.17719	0.48026	0.27921	-0.23365	-0.00401	0.69624	1.35752	0.58648	0.27613	0.22136	0.66843	0.64619	-0.13568	1.30945	0.18432	0.68276	0.14602	-0.10563	0.51706	-0.36074	0.05873	0.00163	0.13596	-0.30998	0.94438	0.87171	0.31333	0.6393	0.71367	-0.05013	-0.06281	0.14798	-0.04917	-0.17607	-0.0207	0.27302	-0.07211	0.35651	-0.21716
507	0.39056	0.18942	0.35642	0.20971	0.68185	0.67605	0.44943	0.33609	0.68661	0.20775	0.197	0.57454	0.29056	-0.13626	0.11397	0.71152	1.36415	0.57549	0.20169	0.31811	0.62973	0.67055	0.10302	1.30826	0.17966	0.59468	0.24932	-0.18007	0.52269	-0.31269	0.00556	-0.04076	0.12849	-0.30852	0.95281	0.95411	0.36293	0.72816	0.71595	-0.18387	-0.06319	0.14886	-0.04946	-0.17711	-0.02083	0.35535	-0.07254	0.28172	-0.21845
510	0.43195	0.21402	0.46422	0.17283	0.73183	0.621	0.51443	0.32199	0.77277	0.20042	0.20066	0.49384	0.29877	-0.11518	0.02199	0.67159	1.16969	0.60316	0.18628	0.30099	0.5916	0.65194	0.01615	1.34255	0.15849	0.63351	0.16042	-0.27286	0.42129	-0.35364	0.13785	-0.02214	0.05602	-0.24614	0.97175	0.91382	0.35505	0.68008	0.72074	-0.18496	-0.06356	0.14975	-0.04975	-0.17816	-0.02095	0.31398	-0.07297	0.3051	-0.21974
513	0.38273	0.17843	0.32249	0.15968	0.63818	0.63573	0.42987		0.74008	0.20721	0.20089	0.48325	0.28322	-0.24425	-0.04528	0.66209	1.47038	0.60439	0.23384	0.34433	0.67346	0.67951	-0.02378	1.29884	0.18286	0.60778	0.10811	-0.21283	0.61407	-0.34941	0.14208	-0.02642	0.11001	-0.34304	0.98	0.95541	0.34425	0.67601	0.73012	-0.18605	-0.06394	0.15063	-0.05004	-0.17921	-0.02107	0.61385	-0.0734	0.26959	-0.22104
516	0.43545	0.21187	0.3892	0.09481	0.59453	0.68325	0.40998		0.72668	0.21825	0.19875	0.54807	0.28583	-0.14384	0.03834	0.68277	1.29784	0.66415	0.14811	0.26268	0.60823	0.62828	-0.18768	1.33566	0.18026	0.68574	0.13936	-0.26892	0.55935	-0.36436	-0.05341	-0.01319	-0.00171	-0.31957	0.99975	0.96107	0.33475	0.69978	0.71986	-0.18714	-0.06431	0.15151	-0.05034	-0.18026	-0.0212	0.07082	-0.07383	0.24883	-0.22233
519	0.35008	0.21557	0.38747	0.1247	0.69534	0.65757	0.44969		0.67869	0.20505	0.18202	0.56204	0.29711	-0.18779	0.04756	0.75697	1.35651	0.60277	0.24051	0.32792	0.60211	0.68785	-0.19849	1.29541	0.16959	0.63462	0.242	-0.20834	0.48706	-0.3119	0.13811	-0.03421	0.3267	-0.31824	0.9777	0.92362	0.31941	0.63307	0.71006	-0.18823	-0.06468	0.15239	-0.05063	-0.18131	-0.02132	0.07123	-0.07425	0.27901	-0.22362
	Figure 1f	Slopes
	WT	P367S
	-0.000137256	-0.000217889
	-0.00113	-0.00101
	-0.000268948	-0.0004686
	-0.000885411	-0.000925923
	0.000346499	0.000751832
	0.00188	0.00177
	0.000679901	0.000885484
	0.000245093	0.000426242
	-0.00338	0.00214
	-0.00181	-0.00205
	-0.00178	-0.0017
	-0.00189	-0.000899352
	-0.00279	-2.79131e-05
	-0.00225	-0.00212
	-0.00394	-0.00139
	-0.00315	-0.000829332
	-0.0014	-0.000455429
	-0.00227	-0.00060733
	-0.0022	-0.00125
	-0.00443	-0.00467
	-0.0033	-0.002
	-0.00149	-0.00201
	0.000198844	-0.00277
	-0.00254	0.00132
	-0.00324	-0.000789298
	-0.00252	-0.000343058
	-0.00275	-0.00217
	-0.00259	-0.00247
	-0.00295	-0.00339
	-0.00203	-0.00265
	-0.00492	-0.00239
	-0.0049	-0.00166
	-0.00176	-0.00173
	-0.0023	-0.00422
	-0.0027	0.0011
	-0.0066	0.000137848
	-0.00703	-0.0014
	-0.000523578	-0.000223223
	-0.00567	-0.00189
	-0.00486	-0.00326
	-0.00535	-0.000181959
	-0.00467	-0.000563485
	-0.00376	-0.00257
	-0.00184	-0.00279
	-0.0019	-0.00227
	-0.00227	-0.00117
	-0.00427	-0.000968382
	-0.00337	-0.00268
	-0.00339	-0.00168
	-0.00687	-0.00138
	-0.00156	-0.00265
	-0.00165	-0.00225
	-0.00399	-0.000667184
	-0.00213	-0.000789256
	-0.00351	-0.00328
	-0.00124	0.00021679
	-0.00745	-0.00249
	-0.00474	0.000433887
	-0.0014	0.000964158
	-0.00135
	-0.00337
	-0.0026
	-0.00662
n	63	59
mean	-0.00276722	-0.00122409
SEM	0.000247796	0.000188475
[truncated: 17 more columns]

## Sheet: Figure 2
	Figure 2b			Figure 2c			Figure 2d in separate tab	Figure 2d inset			Figure 2e		Figure 2f in separate tab	Figure 2g			Figure 2h			Figure 2i
	WT	NCLX KO		WT	NCLX KO			WT	NCLX KO		WT	NCLX KO		WT	NCLX KO		WT	NCLX KO		WT	NCLX KO
	0.32274	0.45743		214.56	193.86			3.45431	3.34398		0.89737	0.2059		0.13994	0.04797		0.22121	0.0469		-0.02187	-0.03082
	0.36722	0.63444		343.4	194.82			3.52025	2.91493		1.30287	0.38571		0.17435	0.08556		0.23134	0.18193		-0.11693	-0.03666
	0.21225	0.30517		183.06	214.86			2.3832	5.34808		0.79977	0.28678		0.11061	0.0242		0.07992	0.02698		-0.03625	-0.00581
	0.20441	0.52681		219.16	311.74			3.03603	3.55772		1.08876	0.47535		0.03695	0.05659		0.05165	0.10744		0.00969	-0.00308
	0.22345	0.52245		282.84	171.1			1.96417	8.47259		0.89922	0.38223		0.04178	0.02623		0.03727	0.02203		-0.03586	-0.0072
	0.27348	0.38622		120.7	202.18			1.96708	2.84464		1.01202	0.38586		0.0618	0.01424		0.1161	0.01266		-0.05281	-0.0163
	0.17698	0.37007		99.38	103.16			4.30857	8.28872		1.04042	0.33896		0.12199	0.04651		0.12389	0.00474		-0.0636	-0.02168
	0.31922	0.60137		84.68	230.24			5.70048	9.34661		0.87253	0.33719		0.13582	0.06281		0.22062	0.04515		-0.0612	0.00509
	0.30743	0.35898		115.78	210.78			6.35507	7.38691		1.08705	0.50912		0.16124	0.08742		0.19593	0.09686		0.0063	-0.00377
	0.27246	0.51315		165.66	158.1			3.33208	2.88866		1.22638	0.44441		0.2612	0.03913		0.33931	0.03587		-0.16569	-0.00808
	0.39704	0.62867		97.44	161.64			2.0806	4.20682		0.73105	0.77411		0.12487	0.04073		0.14927	0.04355		-0.02188	-0.0029
	0.22283	0.29531		224.74	119.38				5.09373		1.04258			0.04881	0.16773		0.01134	0.18675		-0.01889	-0.0066
	0.24992	0.27659		103.24	230.62				5.12226		0.89094			0.03113	0.00194		0.04596	0.01286		0.01155	-0.03654
	0.24171	0.29135		253.62	364.94				9.75305		1.10906			0.17937	0.02551		0.12179	0.01362		-0.14727	-0.01356
	0.30378	0.24339		174.28	267.08						1.02848			0.20941	0.06904		0.13911	0.04952		-0.11708	-0.03379
	0.09798	0.37408		308.66	464.4						1.04631			0.06016	0.02189		0.0305	0.0184		-0.04905	-0.04761
	0.15923	0.32666		205.74	312.56						0.9252			0.04962	0.0316		0.0417	0.01181		-0.02467
	0.21106			286.86										0.0826	0.14373		0.1238	0.10233		-0.04714
	0.19457			273.3										0.13742			0.11966			-0.0744
n	19	17		19	17			11	14		17	11		not normal			not normal			19	16
mean	0.250408	0.418361		197.742	230.086			3.4638	5.61205		1	0.41142								-0.0540553	-0.0168319
SEM	0.0170115	0.0314818		18.3346	22.1607			0.445681	0.678797		0.0355487	0.0444118								0.011665	0.00391393

## Sheet: Figure 2d
Figure 2d
WT
-2.647	3.24265	5.01115	2.2779	3.01693	1.98757	1.89975	4.19171	5.33009	6.03978	3.03238	1.97875				11	3.45533	0.444298
-2.59	3.26277	5.08663	2.26261	2.99317	1.9899	1.93479	4.23767	5.20603	6.08705	3.08474	1.94758				11	3.46299	0.445246
-2.532	3.25256	5.19737	2.2542	2.96071	1.97196	1.88963	4.23294	4.96281	6.12468	3.09216	1.99151				11	3.44823	0.444069
-2.475	3.29289	5.24362	2.25143	2.95899	1.93699	1.92956	4.18895	4.96864	6.15816	3.04278	2.00116				11	3.45211	0.446926
-2.417	3.42361	5.27661	2.28482	2.92223	1.98862	1.88432	4.24896	4.94759	6.09231	3.03467	1.99094				11	3.46315	0.444387
-2.36	3.43738	5.29011	2.29407	2.97386	1.93864	1.87767	4.17903	4.96249	6.12474	3.01678	1.99374				11	3.46259	0.447066
-2.302	3.5703	5.32072	2.21751	2.91481	1.95434	1.91062	4.20086	4.86681	6.11127	3.01149	1.99879				11	3.46159	0.445957
-2.244	3.64591	5.3797	2.27768	2.95274	1.96485	1.9163	4.16974	4.93101	6.12662	2.99409	1.97305				11	3.4847	0.449174
-2.187	3.74016	5.33752	2.26675	2.8826	1.93587	1.92751	4.23833	4.87587	6.12321	2.97072	1.96878				11	3.47885	0.449188
-2.129	3.84583	5.38663	2.24999	2.91155	1.95517	1.87864	4.25289	4.89634	6.0887	3.00576	1.98292				11	3.49586	0.450925
-2.072	3.98072	5.31966	2.26158	2.94679	1.97775	1.88199	4.14056	4.85077	6.12855	3.02349	2.00367				11	3.50141	0.446475
-2.014	4.11524	5.39185	2.30284	2.92096	1.94115	1.88816	4.1711	4.91864	6.12881	3.03294	1.98545				11	3.52701	0.453588
-1.957	4.15079	5.29615	2.25959	2.96365	1.9667	1.90394	4.21435	4.88686	6.11605	3.02361	1.96696				11	3.5226	0.449478
-1.899	4.22306	5.24087	2.28966	2.97282	1.95719	1.90421	4.15531	4.88752	6.11215	3.03773	1.99608				11	3.52515	0.445886
-1.842	4.28359	5.27849	2.29431	2.91134	1.92093	1.83857	4.21975	4.95609	6.17413	3.06355	1.97831				11	3.5381	0.45836
-1.784	4.34905	5.25116	2.29577	2.9416	1.95669	1.85587	4.38985	4.92388	6.11977	3.1341	1.98525				11	3.56391	0.454275
-1.726	4.32977	5.21432	2.28386	2.90819	1.94941	1.86313	4.83739	4.66727	6.07743	3.09827	1.99276				11	3.56562	0.454477
-1.669	4.364	5.08701	2.37063	2.97268	1.93805	1.88016	4.4146	4.54624	6.14459	3.13226	1.96647				11	3.52879	0.439886
-1.611	4.37668	5.11666	2.46142	2.96463	1.95254	1.8546	4.34378	4.82843	6.06755	3.15925	1.96913				11	3.55406	0.440515
-1.554	4.42689	5.06784	2.34646	2.91855	1.96678	1.7816	4.23126	5.05199	5.89719	3.14626	1.98823				11	3.52937	0.440874
-1.496	4.37391	4.91122	2.28168	2.92123	1.95011	1.80723	4.21346	4.8338	6.79964	3.16118	1.95319				11	3.56424	0.481285
-1.439	4.37986	4.9017	2.25967	2.9616	1.94741	1.78935	4.23288	4.9275	6.19323	3.26048	1.96494				11	3.52897	0.448604
-1.381	4.37114	4.88714	2.29518	2.93165	1.9766	1.80777	4.17441	4.81585	6.04028	3.24456	1.96311				11	3.5007	0.43389
-1.324	4.37112	4.66789	2.24532	2.91643	1.96196	1.86792	4.09457	4.71343	6.0947	3.25013	1.96657				11	3.46819	0.426699
-1.266	4.3618	4.79155	2.23139	2.91144	1.97277	1.83088	4.08812	4.46631	6.06167	3.31049	1.96011				11	3.45332	0.423298
-1.209	4.31425	4.69463	2.24232	2.94113	1.98845	1.85409	4.06162	4.45373	6.19851	3.27773	1.96637				11	3.45389	0.424939
-1.151	4.27244	4.61722	2.25228	2.90728	1.98947	1.86723	3.98181	4.42046	6.05652	3.29573	1.96296				11	3.42031	0.411761
-1.093	4.27122	4.52239	2.2513	2.91837	1.98614	1.82156	3.98372	4.34507	6.03688	3.29689	1.971				11	3.40041	0.407882
-1.036	4.20095	4.47883	2.24127	2.96164	1.96053	1.87631	3.97217	4.2691	5.87911	3.29327	1.95562				11	3.37171	0.393717
-0.978	4.17575	4.38983	2.22706	2.91218	1.97806	1.82792	3.94025	4.33119	5.78085	3.29108	1.96051				11	3.34679	0.388107
-0.921	4.10665	4.29725	2.26047	2.97397	1.99313	1.8059	3.95825	4.35617	5.83398	3.28588	1.95099				11	3.34751	0.387737
-0.863	4.06165	4.2548	2.23018	2.9455	1.96386	1.83545	3.92259	4.30872	5.89338	3.30622	1.96634				11	3.33534	0.388328
-0.806	4.04796	4.08962	2.29467	2.98089	1.97148	1.81296	3.92675	4.39011	5.92368	3.24562	1.9259				11	3.32815	0.388692
-0.748	3.97678	4.12809	2.24755	2.95682	2.00767	1.78482	3.9537	4.4263	6.10118	3.23336	1.97799				11	3.34493	0.400085
-0.691	3.91708	4.07729	2.30478	2.95767	1.96172	1.80325	3.9989	4.49104	6.24739	3.24345	1.95953				11	3.36019	0.409858
-0.633	3.88396	4.0034	2.33211	2.92972	1.959	1.83234	4.02637	4.48303	6.24342	3.19206	1.9406				11	3.34782	0.407736
-0.575	3.86511	3.91181	2.31848	2.97978	1.98544	1.78937	4.06157	4.53633	6.34304	3.20203	1.94192				11	3.35772	0.415119
-0.518	3.79107	3.90031	2.29163	3.01609	1.95859	1.80125	4.08985	4.57413	6.45942	3.19438	1.94299				11	3.36543	0.424042
-0.46	3.74598	3.8252	2.29864	2.91184	1.96171	1.80431	4.08281	4.56801	6.55456	3.20461	1.94844				11	3.3551	0.429285
-0.403	3.66247	3.77257	2.27506	2.92827	1.9205	1.81353	4.10125	4.59344	6.51286	3.20534	1.96932				11	3.34133	0.42698
-0.345	3.63093	3.649	2.34316	2.96414	1.92177	1.80405	4.08897	4.60408	6.47513	3.16822	1.96954				11	3.329	0.421899
-0.288	3.56504	3.6173	2.32216	2.96602	1.95348	1.80372	4.11257	4.61662	6.42266	3.19469	1.93129				11	3.31869	0.419046
-0.23	3.5052	3.54305	2.30085	2.93189	1.9346	1.76348	4.1128	4.55725	6.38939	3.14251	1.97038				11	3.28649	0.416004
-0.173	3.44543	3.48713	2.30917	2.95803	1.93661	1.76157	4.12435	4.57947	6.31815	3.09797	1.96136				11	3.27084	0.411535
-0.115	3.39149	3.42177	2.28447	2.91056	1.9441	1.79106	4.14484	4.66028	6.1669	3.12418	1.93446				11	3.25219	0.404241
-0.058	3.30656	3.34824	2.30144	2.94689	1.92579	1.77393	4.10882	4.64956	6.10277	3.0527	1.93634				11	3.223	0.399182
0	3.24936	3.29035	2.25065	2.95176	1.93761	1.79956	4.0885	4.54856	5.85552	3.07053	1.93862				11	3.18009	0.378894
0.058	3.20006	3.2523	2.23793	2.92154	1.90694	1.82664	4.03795	4.60302	5.76343	3.02749	1.95429				11	3.15742	0.373769
0.115	3.11491	3.16129	2.22955	2.8984	1.89035	1.79328	4.06402	4.57799	5.53511	2.97605	1.92106				11	3.10564	0.362084
0.173	3.09844	3.14846	2.25473	2.86705	1.90647	1.75995	4.02646	4.43753	5.33573	2.98938	1.92304				11	3.06793	0.344084
0.23	3.00865	3.04307	2.22462	2.83887	1.89041	1.74811	3.978	4.52364	5.20616	2.98091	1.91699				11	3.03268	0.340243
0.288	2.98444	3.02096	2.13376	2.7319	1.8788	1.74993	3.97865	4.44362	4.98893	2.95585	1.92813				11	2.98136	0.32735
0.345	2.89459	2.91659	2.16812	2.74989	1.83141	1.76499	3.95163	4.38516	4.88388	2.89059	1.9151				11	2.94109	0.318913
0.403	2.83967	2.84589	2.16534	2.61962	1.85046	1.71963	3.91252	4.35059	4.65111	2.83712	1.91222				11	2.8822	0.305877
0.46	2.79669	2.8144	2.16189	2.52083	1.81531	1.71281	3.89129	4.36071	4.44365	2.86715	1.88598				11	2.84279	0.298253
0.518	2.70965	2.74562	2.14925	2.42545	1.77866	1.70252	3.78003	4.31337	4.23098	2.83471	1.91109				11	2.78012	0.284572
0.576	2.67345	2.66412	2.10702	2.37489	1.78418	1.65394	3.81961	4.2422	4.07448	2.79893	1.87447				11	2.73339	0.279487
0.633	2.66391	2.63143	2.13491	2.3171	1.74754	1.67698	3.78722	4.23452	3.90783	2.77408	1.86424				11	2.70361	0.271782
0.691	2.54266	2.55631	2.0961	2.25681	1.7319	1.65005	3.67084	4.14125	3.78792	2.71697	1.85827				11	2.63719	0.261375
0.748	2.55561	2.55106	2.06102	2.19337	1.71476	1.66659	3.70075	4.14215	3.60511	2.71537	1.86141				11	2.6152	0.257108
0.806	2.46857	2.55754	2.0778	2.07426	1.68881	1.66667	3.63642	4.05536	3.4872	2.66878	1.85703				11	2.56713	0.248518
0.863	2.4339	2.4772	2.06746	2.00494	1.67893	1.68353	3.56974	4.03546	3.36961	2.652	1.85982				11	2.53024	0.242317
0.921	2.35164	2.41124	2.0536	1.97188	1.66299	1.6593	3.57538	3.98113	3.2474	2.65033	1.81803				11	2.48936	0.23952
0.978	2.31692	2.35323	2.09412	1.93364	1.63932	1.61047	3.46676	3.99426	3.06142	2.61375	1.81098				11	2.44499	0.233737
1.036	2.26259	2.32699	2.07944	1.9057	1.59952	1.60615	3.46988	3.94302	2.95351	2.53905	1.81245				11	2.40894	0.230373
1.093	2.23521	2.3069	2.0571	1.82015	1.60709	1.56249	3.40565	3.89873	2.74398	2.56149	1.77912				11	2.36163	0.225449
1.151	2.15748	2.2389	2.09241	1.77528	1.57824	1.57226	3.40589	3.82755	2.65477	2.49289	1.79518				11	2.32644	0.220735
1.209	2.11473	2.12838	2.09359	1.75876	1.55552	1.54315	3.32175	3.84528	2.56464	2.45745	1.77365				11	2.28699	0.220088
1.266	2.11182	2.12245	2.08532	1.76439	1.51467	1.53772	3.31087	3.73469	2.51635	2.47183	1.76212				11	2.26657	0.213866
1.324	2.08141	2.07944	2.08663	1.72261	1.53183	1.51321	3.23889	3.74593	2.43974	2.48322	1.76835				11	2.24466	0.212319
1.381	2.01506	2.08935	2.0682	1.77746	1.48241	1.56014	3.20629	3.68444	2.36064	2.40171	1.74136				11	2.21701	0.205748
1.439	2.01684	2.02753	2.08172	1.74943	1.47472	1.50711	3.17164	3.63337	2.33403	2.37834	1.74034				11	2.19228	0.203279
1.496	1.95201	2.08658	2.08932	1.69019	1.46258	1.45683	3.13925	3.6762	2.25662	2.3442	1.71918				11	2.17027	0.20779
1.554	1.90132	2.02003	2.07769	1.72169	1.46967	1.46636	3.03863	3.55379	2.1472	2.3267	1.73666				11	2.1327	0.194392
1.611	1.86461	1.90882	2.10786	1.6834	1.43276	1.43728	3.07573	3.5349	2.15599	2.36775	1.70963				11	2.11625	0.199665
1.669	1.82088	1.92182	2.12464	1.68088	1.42	1.47469	2.95297	3.41913	2.07252	2.2492	1.71091				11	2.07706	0.185267
1.727	1.8044	1.88005	2.08729	1.61598	1.39261	1.44532	2.88728	3.4054	2.03923	2.26687	1.67861				11	2.04573	0.185859
1.784	1.77962	1.80952	2.08729	1.61447	1.39325	1.39964	2.93772	3.38002	2.00622	2.26992	1.68646				11	2.0331	0.188598
1.842	1.77979	1.80598	2.06662	1.59051	1.38417	1.43399	2.86182	3.32061	1.92374	2.24328	1.67989				11	2.00822	0.181192
1.899	1.69718	1.70594	2.07369	1.63452	1.35137	1.41276	2.79466	3.32809	1.83011	2.20742	1.63364				11	1.96994	0.182762
1.957	1.67773	1.77174	2.0719	1.62512	1.33674	1.42693	2.75512	3.28094	1.82896	2.1599	1.64937				11	1.96222	0.17692
2.014	1.64961	1.68278	2.07982	1.6374	1.33757	1.37046	2.72679	3.21841	1.7749	2.15418	1.63602				11	1.93345	0.174963
2.072	1.62506	1.67105	2.07766	1.55951	1.32923	1.39055	2.68627	3.18433	1.72412	2.12554	1.62615				11	1.90904	0.172796
2.129	1.60113	1.65525	2.06204	1.5714	1.30819	1.34551	2.63873	3.09219	1.68487	2.12791	1.64006				11	1.8843	0.167095
2.187	1.54399	1.62336	2.04874	1.57571	1.28824	1.3423	2.62274	3.05132	1.70839	2.06959	1.60056				11	1.86136	0.165212
2.244	1.57004	1.63172	2.03809	1.59326	1.30105	1.29192	2.52282	3.05815	1.60812	2.02506	1.57722				11	1.83795	0.162771
2.302	1.53783	1.60538	2.01108	1.54979	1.27131	1.37565	2.50926	3.01586	1.63034	2.03776	1.5964				11	1.83097	0.158715
2.36	1.49924	1.58509	2.0077	1.56636	1.28908	1.3186	2.45008	2.98172	1.62091	1.98951	1.56152				11	1.80635	0.155816
2.417	1.47937	1.52676	2.05413	1.54569	1.28383	1.31837	2.45205	2.90711	1.56575	1.96399	1.57697				11	1.78855	0.153328
2.475	1.4538	1.53151	2.02467	1.53774	1.25813	1.28768	2.39219	2.91682	1.53068	1.96934	1.54612				11	1.76806	0.154323
2.532	1.41957	1.52165	1.98539	1.5364	1.25629	1.29535	2.37357	2.8681	1.50625	1.92697	1.57352				11	1.75119	0.14996
2.59	1.40574	1.4685	1.97878	1.57433	1.21674	1.26377	2.29166	2.78585	1.46029	1.94813	1.53444				11	1.72075	0.145489
2.647	1.37482	1.45613	1.97523	1.5532	1.25687	1.24886	2.27874	2.78183	1.44006	1.94302	1.54498				11	1.71398	0.145109
2.705	1.36453	1.42967	1.93073	1.54	1.21649	1.24694	2.23833	2.65758	1.46716	1.90937	1.52488				11	1.68415	0.136055
2.762	1.35203	1.3906	1.93259	1.54769	1.22876	1.23008	2.16202	2.75809	1.38633	1.86221	1.52141				11	1.67016	0.141961
2.82	1.34258	1.39825	1.91817	1.54553	1.22944	1.21554	2.16344	2.62013	1.37688	1.88866	1.52738				11	1.65691	0.133389
2.878	1.32865	1.36162	1.91627	1.53867	1.23155	1.2007	2.12012	2.64689	1.41453	1.85464	1.51211				11	1.6478	0.134089
2.935	1.32914	1.39343	1.909	1.53589	1.22238	1.22566	2.0616	2.61035	1.32191	1.83805	1.50669				11	1.63219	0.130159
2.993	1.30387	1.37342	1.89025	1.48946	1.21133	1.20489	2.00289	2.58562	1.35891	1.79107	1.48132				11	1.60846	0.127364
3.05	1.26942	1.28925	1.91168	1.48398	1.20666	1.18016	1.98766	2.50886	1.33856	1.80623	1.49817				11	1.58915	0.125904
3.108	1.2668	1.32051	1.87901	1.47015	1.21176	1.20441	1.91904	2.49282	1.26864	1.79645	1.50877				11	1.57621	0.12212
3.165	1.2731	1.2866	1.86058	1.5389	1.20189	1.20136	1.91858	2.4788	1.31234	1.80306	1.48443				11	1.57815	0.120604
3.223	1.23412	1.28988	1.85758	1.49125	1.19455	1.20421	1.89611	2.37757	1.20805	1.75839	1.46045				11	1.54292	0.116147
3.28	1.22047	1.26952	1.86813	1.5151	1.19618	1.14775	1.81587	2.37456	1.28361	1.79703	1.46769				11	1.54145	0.115413
3.338	1.21117	1.24506	1.87353	1.49976	1.18748	1.18007	1.79644	2.3635	1.27563	1.75302	1.47183				11	1.5325	0.113818
3.395	1.20523	1.2609	1.78398	1.49948	1.1695	1.15783	1.7901	2.36604	1.21969	1.70065	1.46548				11	1.51081	0.112974
3.453	1.23125	1.21208	1.82724	1.51724	1.17877	1.16332	1.75069	2.29969	1.22046	1.68171	1.45152				11	1.50309	0.108494
3.511	1.16936	1.20899	1.78119	1.51148	1.18485	1.15554	1.70911	2.26711	1.24662	1.74131	1.45604				11	1.49378	0.106485
3.568	1.16386	1.21117	1.78681	1.45569	1.18349	1.13582	1.69634	2.21929	1.25373	1.70211	1.44518				11	1.47759	0.10306
3.626	1.17645	1.19007	1.78117	1.50342	1.19994	1.12468	1.6879	2.18211	1.23126	1.68498	1.43839				11	1.47276	0.100606
3.683	1.1455	1.16402	1.76475	1.51922	1.16986	1.14151	1.62294	2.19729	1.18675	1.66474	1.43957				11	1.45601	0.102491
3.741	1.12951	1.11473	1.74101	1.53339	1.17871	1.10774	1.60963	2.16798	1.24074	1.66522	1.426				11	1.44679	0.101312
3.798	1.13988	1.10808	1.74132	1.45797	1.16923	1.1028	1.57188	2.13015	1.20288	1.63373	1.43632				11	1.42675	0.0983463
3.856	1.13713	1.16109	1.75756	1.49813	1.19438	1.08837	1.51871	2.19138	1.15995	1.62088	1.42515				11	1.43207	0.101764
3.913	1.12503	1.11477	1.70496	1.4999	1.16092	1.09918	1.5104	2.05297	1.16231	1.63078	1.42783				11	1.4081	0.0932233
3.971	1.12754	1.11639	1.74698	1.55012	1.14977	1.099	1.48071	2.10394	1.15454	1.61308	1.41894				11	1.41464	0.0980036
4.029	1.1258	1.13605	1.70438	1.46999	1.15196	1.1121	1.46336	2.05003	1.12672	1.62532	1.41631				11	1.39837	0.092395
4.086	1.08556	1.11353	1.72659	1.4797	1.15376	1.09367	1.41384	2.01396	1.13091	1.60475	1.42224				11	1.38532	0.0923441
4.144	1.10739	1.12483	1.7028	1.48022	1.15248	1.06754	1.45219	1.96402	1.10524	1.61837	1.39664				11	1.37925	0.0895414
4.201	1.12042	1.0644	1.66543	1.52626	1.15204	1.08279	1.39244	1.96829	1.08216	1.57017	1.39219				11	1.36514	0.0893909
4.259	1.09452	1.11552	1.70314	1.46516	1.16258	1.09102	1.34872	1.907	1.12766	1.5602	1.39427				11	1.36089	0.0833908
4.316	1.10155	1.11135	1.64146	1.5164	1.15598	1.07486	1.33666	1.93558	1.07719	1.60644	1.40557				11	1.36028	0.0868572
4.374	1.08944	1.1019	1.64417	1.506	1.17157	1.05431	1.28901	1.87974	1.11891	1.55994	1.41629				11	1.3483	0.0823392
4.431	1.09442	1.02963	1.62411	1.48959	1.1456	1.07713	1.30475	1.82148	1.0926	1.57145	1.41587				11	1.33333	0.0808891
4.489	1.09308	1.11771	1.63242	1.45763	1.13906	1.05347	1.23909	1.80068	1.12747	1.53228	1.38794				11	1.32553	0.0760831
4.546	1.06036	1.11098	1.65005	1.49562	1.13795	1.08495	1.21111	1.82208	1.10696	1.51664	1.38359				11	1.32548	0.0792566
4.604	1.06695	1.10525	1.61837	1.52392	1.0939	1.03701	1.21305	1.78012	1.0679	1.50072	1.39256				11	1.30907	0.0795029
4.662	1.06473	1.09551	1.62108	1.49189	1.12292	1.08044	1.16719	1.79661	1.08846	1.52671	1.37474				11	1.31184	0.0786879
4.719	1.05672	1.05396	1.60694	1.51477	1.13043	1.03281	1.21947	1.79252	1.1171	1.47624	1.38694				11	1.30799	0.0786612
4.777	1.05857	1.01722	1.5843	1.47234	1.12121	1.05348	1.18118	1.66154	1.1064	1.52074	1.38827				11	1.28775	0.0725319
4.834	1.05321	1.0918	1.57471	1.46555	1.12984	1.01773	1.17381	1.69414	1.03823	1.49396	1.36432				11	1.28157	0.0734582
4.892	1.06321	1.06606	1.54034	1.43219	1.13381	1.03245	1.13062	1.67722	1.09533	1.48126	1.35763				11	1.27365	0.0691933
4.949	1.05179	1.10153	1.55725	1.4929	1.10579	1.01122	1.08006	1.66444	1.05976	1.48949	1.37205				11	1.27148	0.0736425
5.007	1.03913	1	1.56496	1.45721	1.12933	1.05411	1.1251	1.64617	1.05163	1.44438	1.36262				11	1.26133	0.071541
5.064	1.01508	1.04	1.58194	1.52298	1.10533	1.04172	1.09653	1.63174	1.02859	1.45622	1.33882				11	1.2599	0.0748293
5.122	1.04162	1.06638	1.52488	1.48336	1.11139	1.03604	1.06838	1.62557	1.06646	1.46832	1.36373				11	1.25965	0.0700289
5.18	1.03562	1.04847	1.5355	1.43732	1.11532	1.042	1.0695	1.54332	1.05822	1.47259	1.38494				11	1.24935	0.066587
5.237	1.00276	1.06887	1.51338	1.4507	1.11608	1.00986	1.08574	1.52594	1.05198	1.46365	1.35843				11	1.24067	0.0659179
5.295	1.05372	1.00955	1.52356	1.53059	1.13536	1.06646	1.06242	1.53817	1.03913	1.43718	1.36907				11	1.25138	0.067999
5.352	1.0377	1.02138	1.49201	1.47056	1.11231	1.04577	1.03623	1.51197	1.02468	1.45037	1.37126				11	1.23402	0.0662201
5.41	1.00235	1.06542	1.50871	1.49909	1.12172	1.03445	1.03535	1.50233	1.02078	1.40581	1.3589				11	1.23226	0.066213
5.467	1.00814	1.06285	1.51679	1.43394	1.09561	1.04133	1.03106	1.51359	1.01971	1.38035	1.36254				11	1.22417	0.0645741
5.525	1.01587	1.10436	1.48224	1.47444	1.09964	1.0146	1.04999	1.42612	1	1.38239	1.37072				11	1.22003	0.0613561
5.582	1.01161	1.04372	1.50179	1.44805	1.10119	1.04426	1.05388	1.45837	1.0644	1.42638	1.35091				11	1.22769	0.0616899
5.64	1	1.00869	1.47704	1.49674	1.12094	1.06061	1.04608	1.42329	1.04225	1.37894	1.3511				11	1.2187	0.0615353
5.697	1.03047	1.10639	1.5003	1.48819	1.09885	1.03365	1	1.50474	1.09937	1.36229	1.36194				11	1.23511	0.0625691
5.755	1.0106	1.04592	1.48686	1.51145	1.10387	1.053	1.02321	1.40594	1.0469	1.36561	1.33406				11	1.21704	0.0609817
5.813	1.02182	1.06079	1.46347	1.49019	1.0819	1.03485	1.06532	1.39837	1.07821	1.36679	1.33877				11	1.21823	0.0573443
5.87	1.01114	1.00668	1.47063	1.53518	1.10498	1.03969	1.03366	1.48549	1.06994	1.39648	1.33658				11	1.2264	0.0652989
5.928	1.02998	1.06797	1.45654	1.45011	1.12161	1.05988	1.03077	1.36225	1.0592	1.35286	1.32262				11	1.21034	0.0533
5.985	1.00805	1.06337	1.46257	1.47015	1.13779	1.08088	1.02566	1.3425	1.06333	1.37516	1.3102				11	1.2127	0.0544332
6.043	1.03985	1.06369	1.41575	1.46085	1.12066	1.04185	1.01571	1.38435	1.05322	1.36352	1.3135				11	1.20663	0.0538309
NCLX KO
-2.647	3.25323	2.83523	5.38062	3.52344	8.32811	2.81028	8.15046	9.27055	7.28327	2.73251	3.99662	4.99119	4.94789	10.0161	14	5.5371	0.689734
-2.59	3.18676	2.76508	5.3405	3.50402	8.24169	2.81403	8.22459	9.2958	7.21536	2.56519	3.9369	5.08302	5.02289	9.74372	14	5.49568	0.686656
-2.532	3.28158	2.84092	5.36487	3.54294	8.45888	2.75399	8.13547	9.25574	7.23436	2.48407	3.90468	4.9638	4.92229	9.81675	14	5.49717	0.691755
-2.475	3.20563	2.81772	5.35704	3.57705	8.30826	2.73396	8.10711	9.32748	7.35399	2.36145	3.9677	5.02449	4.96599	9.83849	14	5.49617	0.695867
-2.417	3.25576	2.84582	5.44144	3.5556	8.25451	2.83102	8.11911	9.13267	7.25791	2.52208	3.97175	5.00606	4.9248	9.86662	14	5.49894	0.68166
-2.36	3.09165	2.75129	5.35554	3.5247	8.33928	2.82166	8.10279	9.26963	7.20154	2.6033	3.95152	4.98954	4.91877	9.75755	14	5.47705	0.687005
-2.302	3.21845	2.89405	5.31493	3.53645	8.34124	2.78298	8.13183	9.29342	7.14728	2.65243	3.92664	5.0356	4.91303	9.82543	14	5.50098	0.684301
-2.244	3.19088	2.81704	5.26576	3.48855	8.45008	2.78267	8.08245	9.14258	7.14365	2.68382	4.00229	4.95321	4.95206	9.60291	14	5.46842	0.675107
-2.187	3.19395	2.86347	5.34498	3.50417	8.34864	2.81187	8.09335	9.17191	7.22475	2.71141	4.00707	4.96375	4.85308	9.76197	14	5.4896	0.678049
-2.129	3.19082	2.80336	5.44201	3.47098	8.09682	2.76837	8.01603	9.28719	7.16911	2.75305	3.94438	4.96549	4.88158	9.84632	14	5.47397	0.678977
-2.072	3.16348	2.84572	5.48001	3.51458	8.14064	2.79179	8.00238	9.23189	7.13978	2.8048	3.9661	4.98055	4.91026	9.57864	14	5.4679	0.66501
-2.014	3.21334	2.8311	5.3648	3.4716	8.2356	2.79987	7.98269	9.14489	7.18603	2.85988	3.98683	4.99602	4.88973	9.90349	14	5.49042	0.674603
-1.957	3.17405	2.84446	5.334	3.47234	8.01419	2.78419	8.00578	9.12779	7.20914	2.87959	3.98809	4.98188	4.8855	10.0626	14	5.48312	0.676411
-1.899	3.16598	2.84145	5.32831	3.45155	8.35973	2.84374	7.93061	9.16427	7.11351	2.91575	3.97678	4.97475	4.93379	9.73839	14	5.48133	0.669046
-1.842	3.17337	2.8109	5.32556	3.5026	8.06316	2.79859	7.89123	9.19773	7.10443	2.86057	4.00069	4.9844	4.92097	9.7209	14	5.45394	0.663405
-1.784	3.14343	2.87147	5.34742	3.47582	8.31365	2.77604	7.83649	9.0749	7.17167	2.8604	4.04572	4.93573	4.92929	9.82949	14	5.47225	0.668825
-1.726	3.20376	2.78982	5.43817	3.5024	8.19439	2.84778	7.81929	9.11911	7.17145	2.92145	3.97272	4.90924	4.92316	9.92573	14	5.48132	0.668861
-1.669	3.20941	2.7812	5.24725	3.52172	8.04129	2.79981	7.83785	9.02184	7.13045	2.88423	3.97677	4.88151	4.91905	9.79399	14	5.43188	0.659456
-1.611	3.30875	2.83847	5.31936	3.47006	8.15707	2.87649	7.84142	9.10076	7.00365	2.90729	4.09848	4.88521	4.88865	9.85131	14	5.46764	0.659035
-1.554	3.22711	2.81718	5.38954	3.5163	8.18662	2.83646	7.88272	9.09066	7.04161	2.90743	4.1262	4.9269	4.88986	9.70932	14	5.46771	0.657096
-1.496	3.17497	2.80911	5.45165	3.484	8.19199	2.76084	7.8079	9.17938	7.0472	2.93749	4.14357	4.87749	4.84135	9.61051	14	5.45125	0.658052
-1.439	3.15765	2.85774	5.21352	3.46346	8.3496	2.75256	7.84626	9.17771	7.01981	2.91834	4.22176	4.91085	4.89443	9.79064	14	5.46959	0.667602
-1.381	3.08844	2.79319	5.30966	3.52976	8.24992	2.80047	7.88902	9.12454	7.05773	2.95964	4.39006	4.83708	4.80789	9.78145	14	5.47278	0.663431
-1.324	3.18439	2.74044	5.2647	3.45206	8.18314	2.81085	7.88521	9.08714	6.99102	2.99563	4.37786	4.89727	4.39434	9.64928	14	5.42238	0.657528
-1.266	3.11632	2.85765	5.29209	3.52467	8.21634	2.81168	7.84805	9.1295	7.10343	3.02354	4.36287	4.93447	4.53624	9.50148	14	5.44702	0.650948
-1.209	3.09894	2.77013	5.26523	3.48538	8.17296	2.866	7.76931	9.09212	6.90415	3.04854	4.53604	4.89945	4.71414	9.99632	14	5.47276	0.661177
-1.151	3.10956	2.81818	5.38262	3.48288	8.23488	2.80634	7.81672	9.12644	6.90861	3.01783	4.53571	4.90816	4.60677	9.70615	14	5.46149	0.655228
-1.093	3.14533	2.73543	5.30219	3.45883	8.12604	2.76162	7.81392	9.16903	6.88186	3.01906	4.55063	4.91375	4.39303	9.65938	14	5.42358	0.656151
-1.036	3.28693	2.63328	5.26687	3.50601	8.31385	2.80139	7.77779	9.1346	6.9458	3.01848	4.58441	4.84265	4.13896	9.89999	14	5.43936	0.66887
-0.978	3.11426	2.64278	5.41998	3.49311	8.15771	2.76358	7.84443	9.12832	6.89992	3.02606	4.60566	4.51689	4.02584	9.67743	14	5.37971	0.664525
-0.921	3.13946	2.63441	5.31438	3.50368	8.17956	2.80912	7.76369	9.15586	6.79879	2.99298	4.56392	4.25908	3.95615	9.8215	14	5.34947	0.67059
-0.863	3.05463	2.7106	5.20422	3.51609	8.11761	2.83526	7.87	9.18976	6.89048	3.00619	4.53782	4.80007	4.07169	9.84885	14	5.4038	0.668602
-0.806	3.2917	2.74485	5.43989	3.50044	8.18897	2.79361	7.76368	9.19648	6.83632	2.94521	4.53108	5.02991	4.20616	9.61259	14	5.43435	0.653865
-0.748	3.03939	2.79832	5.64153	3.4825	8.08908	2.81918	7.82195	9.1991	6.90398	2.94751	4.68698	4.93219	4.3445	9.83656	14	5.46734	0.663013
-0.691	3.04336	2.84569	7.96662	3.50767	8.30397	2.75916	7.80846	9.17043	6.86342	2.93628	4.56272	4.89172	4.50271	9.98689	14	5.65351	0.694509
-0.633	3.15581	2.87756	9.90427	3.50383	8.63859	2.80968	7.86434	9.01852	6.74741	2.93159	4.56785	4.80438	4.67872	9.77235	14	5.80535	0.733579
-0.575	3.13746	2.93086	7.27433	3.51058	9.56707	2.72277	7.74027	8.97792	6.81125	2.90585	4.46753	4.6708	4.79542	9.30648	14	5.6299	0.685842
-0.518	3.07518	2.93646	6.42408	3.49193	8.56109	2.74135	7.83141	9.12387	6.95345	2.92498	4.42107	4.73339	4.94266	9.23572	14	5.52833	0.653125
-0.46	3.14408	2.98157	6.23102	3.43056	8.16646	2.76667	8.25297	9.06978	6.84635	2.92699	4.51179	4.70609	5.09287	8.89761	14	5.50177	0.634894
-0.403	3.36475	2.94559	5.92028	3.50476	7.73884	2.79297	7.94453	9.14251	6.85345	2.91034	4.47095	4.78509	5.20746	7.30447	14	5.349	0.573962
-0.345	3.24455	2.98849	6.21128	3.52978	7.7041	2.77196	7.76229	9.10274	6.81162	2.93915	4.39973	4.86702	5.2286	8.73364	14	5.44964	0.604764
-0.288	3.02975	3.04764	6.54304	3.50296	7.89939	2.76335	7.53989	9.19387	6.85279	2.92187	4.39817	5.0453	5.27372	8.8672	14	5.49135	0.618089
-0.23	3.11424	2.96601	6.85014	3.51082	7.99239	2.72288	7.4475	9.42183	6.90214	2.99065	4.2808	5.17561	5.25038	8.97181	14	5.54266	0.633043
-0.173	3.05806	3.01332	6.86428	3.44009	8.0889	2.72002	7.47902	10.238	7.03514	2.94333	4.38098	5.26729	5.29605	8.99885	14	5.63024	0.66833
-0.115	2.99514	3.05885	6.70157	3.46082	8.33389	2.79141	7.43509	10.263	7.79979	2.95381	4.27057	5.28053	5.31189	9.51929	14	5.72683	0.69707
-0.058	3.13764	3.07682	6.4487	3.44708	8.49844	2.7192	7.47353	10.3156	8.40347	2.91952	4.33343	5.37765	5.24373	9.7309	14	5.7947	0.717103
0	3.23136	3.11811	6.53961	3.47253	8.57759	2.80522	7.57772	10.7445	8.06984	2.91245	4.31206	5.45561	5.27274	9.94721	14	5.85975	0.731161
0.058	3.14053	3.04142	6.33372	3.38851	8.69876	2.73347	7.81246	10.4036	7.49775	2.88648	4.23016	5.3298	5.22855	10.3816	14	5.79334	0.738298
0.115	3.22502	2.91988	6.18544	3.43646	8.81629	2.72515	8.00754	10.2475	7.02723	2.84797	4.23629	5.27865	5.16439	10.4867	14	5.75746	0.738085
0.173	3.11821	2.98073	5.91359	3.39644	8.73567	2.76384	8.03875	10.6629	6.8229	2.88429	4.24883	5.27746	5.08565	10.5865	14	5.75113	0.752437
0.23	3.17263	2.94507	5.79488	3.42928	8.64166	2.7298	7.97326	9.8263	6.66429	2.84274	4.1413	5.17448	4.96344	10.569	14	5.63344	0.721716
0.288	3.22089	2.9273	5.52997	3.4575	8.67537	2.72253	7.914	9.44787	6.75523	2.83297	4.04363	5.16647	4.88823	10.2592	14	5.56008	0.69965
0.345	3.24095	2.86567	5.3987	3.46323	8.4188	2.69516	7.83247	9.37727	6.99698	2.78078	4.08306	5.03749	4.79219	10.0403	14	5.50165	0.687541
0.403	3.16799	2.81161	5.04892	3.44548	8.13767	2.73513	7.66218	9.19369	7.10657	2.76536	3.93911	4.88821	4.7606	9.73157	14	5.38529	0.667738
0.46	3.11759	2.6837	4.82619	3.3868	7.99518	2.72679	7.5185	8.96803	7.10741	2.77688	4.00158	4.70028	4.65066	9.32977	14	5.27067	0.646552
0.518	3.14657	2.66968	4.70464	3.22014	7.80481	2.72499	7.31852	8.41671	6.87151	2.77036	3.9681	4.63049	4.61305	9.10891	14	5.14061	0.614138
0.576	2.96796	2.68811	4.30032	3.14521	7.40067	2.66608	7.23527	7.84919	6.79294	2.7057	3.86403	4.47746	4.5263	8.89142	14	4.96505	0.588913
0.633	3.04666	2.5787	4.15731	2.96552	7.26761	2.61443	6.98531	7.79964	6.67134	2.65925	3.85461	4.29621	4.41439	8.5229	14	4.84528	0.572436
0.691	3.06532	2.52187	3.99136	2.81565	7.10206	2.65191	6.89539	7.32426	6.34735	2.67052	3.76098	4.16065	4.28565	7.75274	14	4.66755	0.527391
0.748	3.01095	2.49714	3.69454	2.69883	6.67562	2.6119	6.68574	6.66549	6.11365	2.64202	3.73696	4.00348	4.26182	7.41504	14	4.47951	0.487874
0.806	2.93994	2.41704	3.42085	2.66307	6.52539	2.64278	6.51626	6.32489	5.77486	2.63673	3.64029	3.98867	4.08067	7.14291	14	4.33674	0.463762
0.863	2.89929	2.38062	3.3868	2.56122	6.10977	2.62166	6.36273	5.97758	5.5058	2.56528	3.62425	3.73561	4.03357	6.66349	14	4.17341	0.427975
0.921	2.84674	2.31963	3.11034	2.51561	6.07755	2.55459	6.2225	5.61325	5.04873	2.54792	3.57079	3.62314	3.94193	6.21818	14	4.01506	0.402951
0.978	2.8051	2.21309	3.08787	2.47724	5.87811	2.59793	6.01272	5.2235	4.77958	2.51335	3.48884	3.4769	3.8826	5.72998	14	3.86906	0.370121
1.036	2.72479	2.19588	2.78173	2.48983	5.82289	2.57235	5.88809	4.9502	4.58163	2.51269	3.38084	3.33633	3.71842	5.64234	14	3.757	0.361611
1.093	2.67635	2.15727	2.75603	2.45938	5.45939	2.55562	5.72811	4.64903	4.18737	2.43621	3.32431	3.23402	3.66621	5.28487	14	3.61244	0.330465
1.151	2.72595	2.06469	2.53198	2.48136	5.2305	2.5217	5.5668	4.37254	4.03861	2.46065	3.25904	3.09832	3.55671	5.03149	14	3.49574	0.31059
1.209	2.61645	2.04511	2.4297	2.49838	5.35543	2.46481	5.42092	4.13749	3.6855	2.45626	3.1774	2.99343	3.49852	4.48759	14	3.37621	0.29559
1.266	2.51964	2.05734	2.38083	2.46843	4.97323	2.47662	5.29548	3.79595	3.58636	2.38831	3.20744	2.81503	3.45848	3.99464	14	3.24413	0.267426
1.324	2.58517	1.89341	2.33534	2.41781	4.8265	2.49315	5.09425	3.57233	3.30955	2.38398	3.15972	2.72503	3.33172	3.76933	14	3.13552	0.251424
1.381	2.46964	1.91614	2.21494	2.48105	4.714	2.52634	4.92099	3.3178	3.10079	2.36109	3.01231	2.59224	3.27908	3.32363	14	3.01643	0.23509
1.439	2.53735	1.8522	2.11131	2.44065	4.64212	2.44271	4.80156	3.05309	2.84115	2.34477	3.00404	2.48459	3.13695	3.28263	14	2.92679	0.230068
1.496	2.42119	1.8135	2.03677	2.48602	4.36002	2.43669	4.68984	2.87702	2.62126	2.31149	2.96492	2.40244	3.13468	2.75162	14	2.80768	0.21624
1.554	2.47293	1.78208	2.0207	2.46984	4.41841	2.4112	4.47839	2.70639	2.58286	2.26736	2.9237	2.33566	3.06968	2.77453	14	2.76527	0.210623
1.611	2.50414	1.74756	1.90231	2.38388	4.06045	2.42013	4.4281	2.41993	2.41905	2.22688	2.86387	2.24452	2.93351	2.44749	14	2.64299	0.200076
1.669	2.52479	1.71378	1.88707	2.41037	3.88417	2.44081	4.25782	2.39181	2.26711	2.16872	2.82708	2.2244	2.93312	2.54221	14	2.60523	0.187593
1.727	2.43976	1.6368	1.94958	2.44555	3.80058	2.35315	4.18699	2.15746	2.14368	2.22531	2.74682	2.16947	2.85015	2.24375	14	2.52493	0.185803
1.784	2.3908	1.68508	1.89222	2.36973	3.77871	2.35683	4.02465	2.07847	1.98666	2.13566	2.65714	2.07221	2.74931	1.94684	14	2.43745	0.183638
1.842	2.43058	1.54896	1.80385	2.36594	3.51095	2.27473	3.96575	1.97053	1.89073	2.16298	2.65206	1.95392	2.71079	1.92207	14	2.36885	0.179394
1.899	2.38811	1.54919	1.76039	2.30392	3.48467	2.29623	3.85574	1.85374	1.85944	2.06	2.52161	1.93556	2.64298	1.84839	14	2.31143	0.176021
1.957	2.49851	1.53142	1.6899	2.31763	3.25559	2.24543	3.66777	1.76704	1.81386	2.09216	2.46825	1.90601	2.57008	1.80396	14	2.25912	0.162945
2.014	2.45767	1.47806	1.70708	2.24403	3.27978	2.24112	3.60477	1.69433	1.67483	2.00002	2.47732	1.8523	2.548	1.82162	14	2.22007	0.165772
2.072	2.4734	1.47716	1.5872	2.27099	3.09323	2.1828	3.55666	1.68682	1.66635	1.99498	2.42597	1.75976	2.4285	1.70254	14	2.16474	0.161276
2.129	2.55711	1.43892	1.53283	2.23171	2.97426	2.23054	3.41312	1.56167	1.66122	1.9907	2.38064	1.80485	2.41998	1.63558	14	2.13094	0.156463
2.187	2.49204	1.41327	1.46595	2.17424	2.91757	2.23508	3.29539	1.5725	1.6284	1.92363	2.32924	1.71155	2.34724	1.41931	14	2.0661	0.155345
2.244	2.50966	1.30715	1.591	2.19771	2.75269	2.18386	3.26145	1.54673	1.67564	1.89537	2.27319	1.67683	2.26393	1.38941	14	2.03747	0.149381
2.302	2.52806	1.34132	1.5063	2.1372	2.49681	2.17626	3.17941	1.55809	1.64607	1.89695	2.21964	1.63204	2.26113	1.47031	14	2.00354	0.138825
2.36	2.45228	1.34135	1.46788	2.12217	2.48284	2.16176	3.06318	1.46083	1.51009	1.84889	2.28367	1.56727	2.2066	1.32893	14	1.94984	0.140743
2.417	2.5682	1.3176	1.45446	2.04875	2.32615	2.09897	3.07113	1.42235	1.5212	1.87487	2.2282	1.57396	2.16105	1.46394	14	1.93792	0.137151
2.475	2.52968	1.2196	1.43519	2.05661	2.29139	2.10249	2.90323	1.43617	1.51392	1.81422	2.23003	1.53057	2.09628	1.35291	14	1.89373	0.133732
2.532	2.49267	1.24622	1.34659	2.02122	2.21592	2.09611	2.89526	1.44329	1.46504	1.7865	2.1816	1.54527	2.0168	1.32384	14	1.8626	0.131981
2.59	2.37459	1.24325	1.36315	1.98162	2.14353	2.11645	2.81025	1.4426	1.44176	1.78449	2.14329	1.47703	1.98183	1.21344	14	1.82266	0.127337
2.647	2.58275	1.22259	1.38163	2.01412	2.1694	2.01215	2.73737	1.40523	1.4708	1.7987	2.06418	1.49522	1.97172	1.19391	14	1.82284	0.129316
2.705	2.45077	1.22609	1.28579	1.99738	2.08361	2.03037	2.71884	1.36239	1.44919	1.73768	2.04124	1.40939	1.92178	1.25122	14	1.78327	0.125692
2.762	2.37263	1.18995	1.30463	1.95549	1.99665	2.03602	2.71933	1.3009	1.39271	1.71052	2.05584	1.41683	1.87607	1.35776	14	1.76324	0.122405
2.82	2.38303	1.19483	1.24164	1.93135	1.85802	1.97233	2.56935	1.38303	1.47493	1.72919	1.98472	1.40124	1.86311	1.38936	14	1.74115	0.111482
2.878	2.46665	1.14062	1.33852	1.93247	1.74253	1.99851	2.54509	1.31297	1.3844	1.67308	1.94199	1.40345	1.79531	1.17639	14	1.70371	0.118835
2.935	2.32377	1.16022	1.28858	1.93159	1.64968	2.03806	2.52143	1.28851	1.33234	1.65811	1.94553	1.40819	1.77683	1.2652	14	1.68486	0.113349
2.993	2.2875	1.11575	1.28457	1.91854	1.82444	1.95945	2.44471	1.31971	1.3435	1.61493	1.88057	1.4086	1.71754	1.31306	14	1.67378	0.106933
3.05	2.29972	1.09905	1.23313	1.88875	1.67596	1.91999	2.43745	1.31113	1.35679	1.6319	1.89578	1.32555	1.71256	1.1898	14	1.64125	0.11073
3.108	2.33458	1.14654	1.19719	1.89464	1.68145	1.91031	2.37199	1.19764	1.33638	1.59517	1.84539	1.35785	1.68421	1.13382	14	1.62051	0.111483
3.165	2.24441	1.07882	1.31154	1.85342	1.66737	1.88274	2.30747	1.27578	1.28827	1.59255	1.8204	1.27637	1.64496	1.28642	14	1.60932	0.101476
3.223	2.24326	1.09424	1.35461	1.86364	1.5412	1.89075	2.33824	1.25729	1.30981	1.60023	1.78328	1.27286	1.61851	1.21983	14	1.59913	0.102695
3.28	2.12534	1.08697	1.16687	1.83334	1.56888	1.89154	2.2043	1.24815	1.30517	1.54537	1.73063	1.2775	1.58886	1.10896	14	1.54871	0.0986603
3.338	2.21479	1.07589	1.16847	1.80694	1.61989	1.88798	2.21543	1.23523	1.30294	1.5673	1.68009	1.27628	1.54737	1.25887	14	1.56125	0.0987693
3.395	2.166	1.06934	1.20139	1.83989	1.49493	1.84833	2.14148	1.24061	1.32219	1.49537	1.65642	1.20286	1.49351	1.12164	14	1.521	0.0970805
3.453	2.10809	1.09785	1.19643	1.77887	1.46795	1.79725	2.06919	1.20799	1.28629	1.55899	1.60007	1.19452	1.52708	1.15333	14	1.50314	0.0899729
3.511	2.10133	1.06191	1.21225	1.79479	1.50043	1.7939	2.1126	1.16643	1.30609	1.49804	1.61153	1.24063	1.4543	1.16289	14	1.50122	0.0916627
3.568	2.06396	1.06633	1.18331	1.78371	1.56052	1.78948	2.08629	1.26309	1.214	1.48606	1.60975	1.20542	1.49207	1	14	1.486	0.0938306
3.626	2.10397	1.05272	1.14622	1.71509	1.46205	1.83737	2.02406	1.28242	1.27566	1.44998	1.54264	1.19604	1.47193	1.20919	14	1.48352	0.0877716
3.683	2.12674	1.04388	1.18073	1.7443	1.35713	1.77896	1.95789	1.14775	1.24809	1.44476	1.51588	1.19054	1.38817	1.19797	14	1.45163	0.0885765
3.741	2.04228	1.06144	1.19094	1.72581	1.52111	1.75296	1.94897	1.17682	1.21337	1.40034	1.50535	1.16212	1.39223	1.16233	14	1.44686	0.0843771
3.798	1.99713	1.04017	1.15352	1.66163	1.44926	1.75468	1.95828	1.18267	1.29626	1.37615	1.51618	1.16486	1.34414	1.20088	14	1.43542	0.0814601
3.856	2.06725	1.02205	1.19673	1.69067	1.33312	1.76811	1.9861	1.22407	1.26295	1.36463	1.48788	1.15183	1.32475	1.23663	14	1.43691	0.0855153
3.913	1.9133	1.0314	1.11756	1.6568	1.38021	1.76077	1.84274	1.25093	1.32695	1.40371	1.43053	1.12929	1.33903	1.20424	14	1.41339	0.0746031
3.971	2.06047	1.04761	1.12074	1.68813	1.27372	1.74421	1.95306	1.15542	1.20878	1.36733	1.49572	1.15281	1.31235	1.30103	14	1.4201	0.0858457
4.029	1.97001	1.03817	1.11745	1.66627	1.31924	1.76622	1.89746	1.16475	1.23674	1.38264	1.41594	1.13161	1.26974	1.16047	14	1.39548	0.0819848
4.086	2.07769	1.03544	1.13526	1.64471	1.25417	1.73438	1.82917	1.11246	1.24401	1.37126	1.46278	1.11848	1.27187	1.1318	14	1.38739	0.0850519
4.144	1.89426	1.03842	1.13545	1.6765	1.35612	1.70471	1.79116	1.10937	1.21187	1.35677	1.39301	1.11715	1.27494	1.21808	14	1.37699	0.0745813
4.201	1.97815	1	1.18382	1.61533	1.44	1.70105	1.719	1.13246	1.19833	1.27624	1.32855	1.13039	1.27667	1.18898	14	1.36921	0.0753446
4.259	1.94699	1.02619	1.13003	1.63516	1.32061	1.72513	1.7592	1.17724	1.18594	1.34922	1.35094	1.13679	1.24174	1.26549	14	1.37505	0.0745788
4.316	1.95973	1.04194	1.18859	1.6192	1.34813	1.67584	1.76225	1.15748	1.21321	1.31895	1.36073	1.18924	1.22396	1.28721	14	1.38189	0.0714684
4.374	1.88152	1.03228	1.05535	1.6218	1.27256	1.66876	1.64713	1.11294	1.17159	1.26498	1.31111	1.03394	1.16853	1.09814	14	1.31005	0.0745213
4.431	1.87505	1.02764	1.0465	1.63248	1.33539	1.70646	1.7204	1.16563	1.27973	1.31177	1.33899	1.06345	1.1809	1.22205	14	1.35046	0.0735131
4.489	1.97599	1.07622	1.12012	1.61111	1.32484	1.68852	1.62024	1.14244	1.19464	1.28866	1.33025	1.06179	1.18926	1.18711	14	1.34366	0.0734676
4.546	1.90876	1.06163	1.11338	1.61879	1.31499	1.66982	1.67579	1.15336	1.25757	1.28407	1.25393	1.10076	1.14807	1.15209	14	1.33664	0.0716221
4.604	1.83068	1.10849	1.07793	1.59422	1.20602	1.65333	1.63481	1.11708	1.25232	1.26209	1.31267	1.10846	1.16723	1.22692	14	1.32516	0.0658033
4.662	1.86723	1.07253	1.09573	1.53707	1.31708	1.68877	1.54519	1.19564	1.10404	1.24648	1.2434	1.0827	1.15493	1.24318	14	1.31385	0.0665945
4.719	1.82515	1.07304	1.12634	1.54518	1.36389	1.65	1.6496	1.06261	1.17164	1.24349	1.26725	1.09771	1.11514	1.20872	14	1.31427	0.0672881
4.777	1.78766	1.10777	1.1239	1.61448	1.40263	1.6115	1.55137	1.10579	1.15977	1.21832	1.29311	1.08733	1.10036	1.21656	14	1.3129	0.0632996
4.834	1.79249	1.10998	1.1263	1.6153	1.33908	1.71027	1.59126	1.13004	1.14182	1.23776	1.21529	1.03621	1.07986	1.13108	14	1.30405	0.069307
4.892	1.76205	1.05822	1.07765	1.52323	1.2607	1.68566	1.59108	1.11745	1.2025	1.19374	1.24094	1.08434	1.08991	1.18542	14	1.29092	0.0648945
4.949	1.75056	1.05963	1.1127	1.52335	1.31844	1.61959	1.48117	1.11764	1.17468	1.192	1.27255	1.07386	1.07064	1.13516	14	1.27871	0.0605379
5.007	1.70193	1.07057	1.1011	1.55896	1.30021	1.61471	1.54172	1.08286	1.22472	1.14509	1.16862	1.08898	1.08223	1.24247	14	1.2803	0.0603188
5.064	1.69041	1.12847	1.10075	1.60803	1.34926	1.6344	1.48805	1.08076	1.13123	1.20571	1.18086	1.03808	1.06081	1.2145	14	1.27938	0.0616996
5.122	1.63613	1.09583	1	1.54188	1.19632	1.71634	1.4979	1.0806	1.20407	1.18516	1.22079	1.07636	1.07215	1.23703	14	1.26861	0.0618102
5.18	1.74926	1.0694	1.04309	1.48153	1.21884	1.64958	1.4464	1.07433	1.1642	1.16557	1.15153	1.05087	1.09151	1.25531	14	1.25796	0.0618605
5.237	1.6348	1.14555	1.1758	1.49159	1.16432	1.6172	1.46276	1.10738	1.202	1.17681	1.16097	1.04715	1.04187	1.22245	14	1.26076	0.053955
5.295	1.65456	1.07504	1.12434	1.49805	1.22255	1.57261	1.42188	1.06113	1.20622	1.16196	1.114	1.0539	1.04233	1.25378	14	1.24731	0.0550376
5.352	1.55435	1.11406	1.18709	1.51641	1.24246	1.62122	1.43114	1.13602	1	1.10438	1.18125	1.03991	1.06484	1.19055	14	1.24169	0.0544264
5.41	1.58055	1.11059	1.13262	1.51489	1.1452	1.68791	1.38528	1.02747	1.12848	1.1543	1.14685	1.04552	1.07111	1.24487	14	1.24112	0.0569612
5.467	1.65304	1.13982	1.14004	1.49063	1.19839	1.65627	1.41255	1.11621	1.14213	1.13833	1.12954	1.02786	1.04786	1.27872	14	1.2551	0.0567383
5.525	1.64885	1.17173	1.0604	1.40876	1.24842	1.64207	1.38114	1.07894	1.14354	1.13426	1.14029	1.0746	1.04074	1.30092	14	1.24819	0.0544911
5.582	1.57781	1.14102	1.09783	1.41666	1.14783	1.59699	1.34281	1.10211	1.14469	1.18865	1.1225	1.00639	1.00597	1.39195	14	1.23452	0.0523299
5.64	1.6276	1.09024	1.04496	1.41936	1.31999	1.57832	1.34567	1.11747	1.2475	1.17358	1.06941	1.05245	1.0083	1.26688	14	1.24012	0.0530945
5.697	1.60537	1.1599	1.03649	1.46114	1.06311	1.59108	1.31045	1.11575	1.12933	1.17148	1.07214	1.08997	1.02281	1.25575	14	1.22034	0.0531852
5.755	1.59628	1.16178	1.0619	1.41614	1.06141	1.61101	1.29236	1.09437	1.21428	1.14313	1.02755	1	1	1.2757	14	1.21114	0.0549367
5.813	1.58541	1.13134	1.10831	1.48798	1.23369	1.63279	1.3172	1.05758	1.21917	1.13228	1.03377	1.04381	1.05185	1.31654	14	1.23941	0.0543607
5.87	1.58104	1.22229	1.13254	1.4839	1.13551	1.62129	1.32741	1.09379	1.14253	1.12798	1.05512	1.03494	1.01493	1.27908	14	1.23231	0.0535862
5.928	1.54615	1.20877	1.0445	1.44813	1.19212	1.63097	1.30364	1.07737	1.20528	1.11468	1.03584	1.02977	1.0535	1.29945	14	1.22787	0.0524632
5.985	1.55566	1.18882	1.0299	1.43156	1.10089	1.61527	1.25246	1.12495	1.17108	1.13463	1.03791	1.06168	1.03074	1.21946	14	1.21107	0.0512297
6.043	1.63302	1.21562	1.05245	1.40999	1.10463	1.62993	1.22717	1.11561	1.11175	1.12098	1.03323	1.06865	1.0523	1.34969	14	1.22322	0.0550318

## Sheet: Figure 2f
Figure 2f
WT
-0.978	0.34052	0.36555	0.20518	0.20946	0.2258	0.27516	0.18021	0.3115	0.28645	0.27473	0.4042	0.21856	0.2331	0.24923	0.28323	0.10327	0.15913	0.21624	0.18908		19	0.248979	0.0169092
-0.921	0.29127	0.37427	0.20161	0.20556	0.21953	0.27671	0.18689	0.2736	0.2846	0.28663	0.38322	0.22129	0.24961	0.24295	0.29816	0.10172	0.16298	0.19939	0.19752		19	0.245132	0.0158159
-0.863	0.32262	0.375	0.19402	0.20964	0.22342	0.28873	0.17936	0.34492	0.29996	0.28732	0.38625	0.22055	0.23598	0.25341	0.31812	0.09619	0.17047	0.21126	0.20147		19	0.253615	0.0174069
-0.806	0.32147	0.34971	0.20839	0.20875	0.21622	0.26177	0.18737	0.32519	0.29136	0.27656	0.39347	0.21922	0.2424	0.23916	0.31066	0.09532	0.15933	0.20923	0.1819		19	0.247236	0.0167054
-0.748	0.30242	0.37471	0.21973	0.21992	0.22575	0.26932	0.20874	0.29917	0.2846	0.29945	0.3986	0.21687	0.24292	0.2404	0.30961	0.09289	0.16145	0.20406	0.19658		19	0.250905	0.0165075
-0.691	0.35225	0.38023	0.21446	0.21956	0.21922	0.292	0.16806	0.3041	0.27477	0.27908	0.3711	0.22085	0.23035	0.25108	0.29139	0.09066	0.1702	0.2069	0.1804		19	0.248245	0.017051
-0.633	0.31262	0.35945	0.20196	0.22913	0.22306	0.29045	0.17875	0.33931	0.28235	0.28755	0.35688	0.21296	0.25917	0.23954	0.30857	0.11021	0.15675	0.22506	0.18703		19	0.250568	0.0158347
-0.575	0.29704	0.36105	0.21321	0.21053	0.21269	0.27379	0.20206	0.29177	0.29648	0.28114	0.38671	0.22011	0.2538	0.24644	0.2907	0.09869	0.15251	0.19056	0.18742		19	0.245616	0.0159804
-0.518	0.30339	0.3641	0.19973	0.19653	0.22135	0.26434	0.19041	0.30814	0.26986	0.26374	0.3627	0.22792	0.22262	0.24752	0.311	0.09754	0.16052	0.20548	0.18576		19	0.242245	0.0156421
-0.46	0.3232	0.37427	0.19643	0.20078	0.21197	0.29663	0.17608	0.329	0.2932	0.2516	0.37552	0.2204	0.25052	0.23436	0.28566	0.10199	0.16059	0.19939	0.18513		19	0.245617	0.0169055
-0.403	0.30723	0.3439	0.20223	0.20043	0.21363	0.27894	0.1813	0.33999	0.28358	0.2745	0.36527	0.22276	0.2559	0.25441	0.28723	0.10246	0.15251	0.19533	0.19287		19	0.244972	0.0158623
-0.345	0.32166	0.3609	0.21723	0.19989	0.21674	0.28135	0.183	0.28527	0.30549	0.2951	0.3951	0.21178	0.26454	0.24357	0.31604	0.10388	0.16656	0.20842	0.18947		19	0.250842	0.016647
-0.288	0.33686	0.36788	0.19473	0.19865	0.22093	0.25335	0.17243	0.28437	0.293	0.27518	0.35618	0.23212	0.23519	0.23707	0.31014	0.10003	0.15847	0.21248	0.19942		19	0.244131	0.0159904
-0.23	0.30012	0.39201	0.21339	0.22134	0.21539	0.28203	0.19818	0.29603	0.2803	0.29533	0.41795	0.21488	0.22366	0.22615	0.29677	0.10165	0.15529	0.20386	0.18671		19	0.248476	0.0175052
-0.173	0.30069	0.37151	0.20446	0.2045	0.22166	0.27705	0.18749	0.32519	0.31757	0.27816	0.38858	0.21679	0.23166	0.2239	0.29174	0.09835	0.15284	0.21055	0.18379		19	0.246657	0.0170281
-0.115	0.28492	0.34172	0.19482	0.20202	0.22062	0.27241	0.16964	0.31307	0.30016	0.28594	0.34779	0.23006	0.25406	0.25054	0.30371	0.09505	0.15343	0.19959	0.19271		19	0.242751	0.0154475
-0.058	0.33244	0.3827	0.20143	0.20326	0.22192	0.27688	0.18506	0.28684	0.31818	0.29327	0.38741	0.21812	0.2521	0.23498	0.27456	0.10185	0.15701	0.21512	0.20163		19	0.249724	0.0168791
0	0.32897	0.37863	0.19795	0.20999	0.21829	0.26846	0.17146	0.31083	0.2975	0.29899	0.37156	0.23168	0.21384	0.23923	0.31656	0.10253	0.15052	0.18995	0.21291		19	0.247887	0.0171398
0.058	0.3232	0.37834	0.22196	0.21389	0.2201	0.29303	0.20134	0.31756	0.32617	0.29853	0.40233	0.22497	0.23755	0.2531	0.2999	0.10765	0.16278	0.21299	0.22151		19	0.258784	0.0168261
0.115	0.3182	0.3968	0.21714	0.21584	0.22093	0.27637	0.18919	0.29939	0.36036	0.29304	0.39464	0.22475	0.23218	0.26255	0.31933	0.11419	0.15489	0.22192	0.22893		19	0.260034	0.0174221
0.173	0.33513	0.37355	0.22384	0.21531	0.22658	0.30694	0.19563	0.33191	0.36323	0.29716	0.39837	0.22571	0.23611	0.29159	0.36029	0.11587	0.16583	0.22933	0.24487		19	0.270382	0.0177068
0.23	0.34282	0.42035	0.23875	0.22063	0.23539	0.29681	0.21214	0.329	0.3493	0.3244	0.36737	0.2361	0.25367	0.30445	0.3353	0.1179	0.17663	0.22435	0.25986		19	0.276064	0.0170142
0.288	0.35841	0.39186	0.2708	0.23321	0.23249	0.28427	0.20437	0.36892	0.37162	0.35737	0.43403	0.23817	0.26271	0.3252	0.39865	0.12248	0.17696	0.21086	0.26594		19	0.289912	0.0196202
0.345	0.38803	0.44273	0.27652	0.23268	0.23021	0.29371	0.22587	0.35636	0.37879	0.33814	0.42378	0.26308	0.25	0.33953	0.42312	0.139	0.182	0.21857	0.27273		19	0.298676	0.0200541
0.403	0.3434	0.44084	0.26902	0.24331	0.24093	0.32137	0.217	0.38394	0.39087	0.38759	0.46224	0.25129	0.26612	0.34526	0.39518	0.13428	0.1881	0.23521	0.28819		19	0.305481	0.0205484
0.46	0.40573	0.46395	0.28848	0.26192	0.23254	0.29835	0.22611	0.37811	0.37879	0.42216	0.47063	0.26087	0.23677	0.35486	0.4403	0.13515	0.17736	0.23572	0.30634		19	0.314428	0.0227275
0.518	0.41073	0.4718	0.28018	0.26812	0.24109	0.33751	0.24821	0.44225	0.43059	0.43338	0.45804	0.24996	0.29088	0.37701	0.4252	0.12686	0.18452	0.25916	0.31289		19	0.328862	0.0232148
0.576	0.46518	0.49622	0.2867	0.24491	0.25244	0.31003	0.24554	0.41669	0.42854	0.42972	0.46527	0.2521	0.25498	0.3877	0.42485	0.15066	0.1926	0.25774	0.32213		19	0.330737	0.0238397
0.633	0.46787	0.4968	0.28804	0.25128	0.24839	0.32875	0.26752	0.43014	0.42609	0.46543	0.4986	0.25579	0.27476	0.38739	0.42589	0.14317	0.20029	0.27651	0.32126		19	0.339683	0.0245018
0.691	0.49269	0.51395	0.31652	0.26404	0.25135	0.34696	0.2918	0.4279	0.4183	0.50504	0.51329	0.25114	0.28132	0.39452	0.46928	0.15059	0.1924	0.26525	0.33247		19	0.351516	0.0261049
0.748	0.45364	0.51744	0.29384	0.27344	0.25528	0.35898	0.25367	0.47118	0.44656	0.50046	0.49021	0.25689	0.27476	0.39289	0.45557	0.14473	0.19406	0.28057	0.33436		19	0.349923	0.026004
0.806	0.47807	0.53052	0.31527	0.25713	0.25161	0.34404	0.26521	0.46827	0.49918	0.53411	0.5021	0.25837	0.26376	0.39103	0.47796	0.14075	0.20619	0.27489	0.33823		19	0.357721	0.0282017
0.863	0.45402	0.5436	0.3133	0.26351	0.24492	0.35074	0.2776	0.4889	0.47502	0.52289	0.51841	0.25571	0.29009	0.39165	0.48299	0.14398	0.19764	0.28006	0.32521		19	0.35896	0.028
0.921	0.4596	0.55189	0.30991	0.28141	0.25145	0.34885	0.26764	0.46064	0.44922	0.56158	0.54662	0.26544	0.27385	0.39707	0.49202	0.14628	0.21348	0.28808	0.32118		19	0.362432	0.0285258
0.978	0.46268	0.54157	0.32286	0.24136	0.26523	0.33528	0.29897	0.45503	0.46867	0.53365	0.52191	0.27163	0.28105	0.42108	0.51319	0.15814	0.20884	0.29366	0.33199		19	0.364568	0.0275255
1.036	0.46499	0.52267	0.31429	0.26015	0.25503	0.31793	0.27104	0.47746	0.4611	0.5522	0.51935	0.25225	0.27594	0.41217	0.49375	0.15848	0.20844	0.29477	0.31992		19	0.359575	0.0278532
1.093	0.47518	0.55363	0.31143	0.25944	0.25083	0.33717	0.27432	0.46849	0.47256	0.51992	0.49068	0.2636	0.27869	0.41303	0.45922	0.13576	0.21706	0.28422	0.29885		19	0.356004	0.0274957
1.151	0.43555	0.53576	0.2967	0.26475	0.25119	0.34198	0.26278	0.46019	0.4396	0.52312	0.49767	0.24834	0.28957	0.40234	0.47831	0.15241	0.20016	0.27113	0.29569		19	0.349855	0.0267744
1.209	0.40785	0.525	0.29366	0.24437	0.24394	0.32824	0.25987	0.44786	0.45045	0.48718	0.49114	0.25247	0.27201	0.37593	0.4252	0.14203	0.19757	0.26433	0.2878		19	0.336679	0.0255237
1.266	0.42074	0.50247	0.28813	0.24083	0.23565	0.34404	0.2697	0.43059	0.40131	0.53022	0.48298	0.24812	0.25891	0.37701	0.46633	0.14998	0.19738	0.2623	0.29159		19	0.336752	0.025755
1.324	0.42055	0.49433	0.28571	0.23161	0.25554	0.27568	0.26315	0.4575	0.43735	0.47871	0.47669	0.24244	0.27005	0.36648	0.46008	0.14311	0.19347	0.26413	0.27509		19	0.331141	0.0254568
1.381	0.45614	0.47878	0.27554	0.23782	0.24922	0.32429	0.26788	0.4584	0.41708	0.47985	0.46853	0.24996	0.27437	0.36098	0.44481	0.13145	0.20102	0.27549	0.26634		19	0.332524	0.0249118
1.439	0.46999	0.43735	0.26955	0.23445	0.24073	0.30728	0.27116	0.44225	0.43735	0.45582	0.5035	0.2493	0.26481	0.3585	0.43457	0.13057	0.18187	0.24901	0.25986		19	0.326206	0.02544
1.496	0.43151	0.46279	0.27161	0.22665	0.23917	0.30677	0.26035	0.42274	0.39681	0.4668	0.46853	0.24701	0.26114	0.3496	0.44012	0.12113	0.19134	0.24444	0.25884		19	0.319334	0.0244144
1.554	0.41651	0.4609	0.26286	0.25536	0.23306	0.31587	0.25744	0.45907	0.43448	0.4098	0.49301	0.2378	0.27241	0.33388	0.45453	0.1245	0.20056	0.24455	0.25245		19	0.322055	0.0246921
1.611	0.44517	0.46119	0.2658	0.25022	0.2301	0.31244	0.23631	0.42835	0.45925	0.40911	0.48928	0.23706	0.26952	0.32969	0.41132	0.1214	0.18346	0.24505	0.24613		19	0.317413	0.0249662
1.669	0.40381	0.4702	0.26911	0.25341	0.2271	0.31244	0.25974	0.43037	0.42711	0.4169	0.45128	0.22719	0.26297	0.30429	0.41704	0.12861	0.1822	0.25682	0.24424		19	0.312886	0.0232658
1.727	0.40246	0.43968	0.26152	0.2348	0.24052	0.30041	0.24529	0.41265	0.42301	0.43521	0.48298	0.23935	0.27083	0.31622	0.41149	0.12572	0.1879	0.2481	0.24913		19	0.311962	0.0232317
1.784	0.42151	0.41701	0.26527	0.24561	0.23197	0.27671	0.23631	0.44068	0.39189	0.42422	0.47016	0.2451	0.25603	0.29655	0.4009	0.11756	0.18445	0.24658	0.23966		19	0.305693	0.0230764
1.842	0.44825	0.42689	0.2683	0.23144	0.22155	0.28753	0.23352	0.39762	0.43366	0.41781	0.46853	0.23927	0.2859	0.29895	0.39813	0.11244	0.18266	0.22983	0.24479		19	0.306688	0.0238034
1.899	0.41631	0.44055	0.27107	0.24101	0.23021	0.26228	0.24141	0.45302	0.4353	0.40751	0.47552	0.23861	0.25144	0.29647	0.40819	0.10981	0.17948	0.25429	0.23138		19	0.307572	0.0245225
1.957	0.4167	0.4375	0.25536	0.2185	0.23813	0.28083	0.25173	0.4584	0.3837	0.37752	0.46107	0.23235	0.2635	0.29012	0.34745	0.11392	0.18511	0.2411	0.23879		19	0.299567	0.0226227
2.014	0.40535	0.43634	0.26027	0.24012	0.22306	0.26812	0.22696	0.44113	0.38514	0.40385	0.45291	0.24451	0.27345	0.29933	0.38771	0.10233	0.17941	0.23886	0.23887		19	0.300406	0.0230065
2.072	0.42074	0.42471	0.25938	0.21868	0.22466	0.27619	0.24687	0.42229	0.39517	0.3956	0.45035	0.2322	0.25511	0.28493	0.35335	0.11291	0.18147	0.23511	0.2328		19	0.295922	0.0223191
2.129	0.37534	0.43605	0.26196	0.21832	0.22373	0.28375	0.25234	0.42162	0.405	0.37775	0.46247	0.23714	0.27083	0.29972	0.37435	0.10981	0.1818	0.22851	0.24219		19	0.298036	0.0221484
2.187	0.40304	0.44172	0.25152	0.22187	0.2315	0.27808	0.21178	0.41848	0.43059	0.41346	0.4359	0.235	0.26468	0.28539	0.4009	0.1152	0.17239	0.22648	0.22775		19	0.298196	0.0236576
2.244	0.42093	0.43358	0.26964	0.24384	0.22378	0.29337	0.24092	0.41512	0.42138	0.40156	0.47879	0.23058	0.24266	0.28989	0.38112	0.11203	0.17186	0.23592	0.23438		19	0.302176	0.0236333
2.302	0.40516	0.42413	0.25161	0.22382	0.22539	0.27396	0.20814	0.43844	0.414	0.38965	0.45734	0.22593	0.25393	0.29732	0.39986	0.11803	0.18684	0.23156	0.22767		19	0.297515	0.023418
2.36	0.39688	0.4093	0.25179	0.23091	0.2244	0.25953	0.21226	0.38462	0.37101	0.40591	0.45175	0.24104	0.26402	0.27502	0.36151	0.11459	0.17524	0.21806	0.23556		19	0.2886	0.0214563
2.417	0.40419	0.42762	0.24929	0.21496	0.22995	0.27533	0.23145	0.38506	0.41237	0.39538	0.47436	0.24296	0.25066	0.29105	0.35856	0.10246	0.1753	0.22151	0.23398		19	0.293497	0.022942
2.475	0.43286	0.42006	0.25455	0.20858	0.22233	0.30179	0.24675	0.38888	0.40131	0.36607	0.45128	0.23891	0.25367	0.2675	0.35994	0.11372	0.17869	0.23095	0.22404		19	0.292731	0.0220481
2.532	0.40092	0.38765	0.24527	0.23835	0.22052	0.25644	0.23145	0.41579	0.41175	0.36103	0.47016	0.24009	0.26205	0.27331	0.36723	0.10354	0.17981	0.24566	0.22964		19	0.291614	0.0220328
2.59	0.35956	0.42922	0.25723	0.23941	0.22518	0.26245	0.23157	0.40794	0.43018	0.34547	0.44918	0.23522	0.2441	0.27424	0.34641	0.10826	0.17908	0.23623	0.23785		19	0.289409	0.0214721
2.647	0.36418	0.39898	0.25839	0.23587	0.22663	0.28719	0.23947	0.43418	0.41134	0.36561	0.45851	0.23006	0.25812	0.27866	0.35248	0.11244	0.17623	0.22577	0.2264		19	0.291606	0.0215444
2.705	0.42401	0.43009	0.25536	0.22346	0.2171	0.26451	0.23084	0.39246	0.38718	0.38599	0.44685	0.23419	0.26035	0.27641	0.35075	0.10576	0.17153	0.23744	0.22396		19	0.290434	0.022256
2.762	0.43902	0.40131	0.26107	0.2247	0.22751	0.2774	0.23837	0.42969	0.42056	0.3592	0.47669	0.23699	0.26468	0.27943	0.34901	0.109	0.16172	0.23166	0.23003		19	0.295686	0.0232754
2.82	0.43267	0.42602	0.25688	0.23144	0.21694	0.26211	0.23169	0.41758	0.37121	0.38713	0.47389	0.22475	0.25445	0.26286	0.36498	0.11298	0.18061	0.23064	0.22838		19	0.293011	0.0230275
2.878	0.45056	0.43081	0.2517	0.21868	0.2243	0.28633	0.22611	0.43351	0.41155	0.3821	0.45571	0.23183	0.24672	0.25914	0.3438	0.10907	0.17968	0.22435	0.22577		19	0.294301	0.0238157
2.935	0.43517	0.42965	0.25795	0.23144	0.22808	0.25352	0.24724	0.40861	0.41626	0.36561	0.45035	0.2381	0.24777	0.26696	0.33981	0.10172	0.17245	0.23602	0.2313		19	0.292527	0.0227148
2.993	0.39246	0.4077	0.24563	0.20911	0.22995	0.28083	0.24687	0.39762	0.4138	0.39973	0.48485	0.2336	0.27227	0.27548	0.36012	0.1092	0.17491	0.23683	0.2313		19	0.294856	0.0226666
3.05	0.39554	0.42253	0.26009	0.2247	0.22067	0.28306	0.24238	0.37654	0.40315	0.36012	0.44848	0.22903	0.23873	0.27068	0.37956	0.11021	0.18717	0.22892	0.2238		19	0.289756	0.0214299
3.108	0.42016	0.42078	0.25259	0.20964	0.22192	0.26451	0.23303	0.38932	0.405	0.34318	0.46177	0.23316	0.24096	0.26533	0.3806	0.11385	0.16881	0.24911	0.2313		19	0.289738	0.0223698
3.165	0.41497	0.43605	0.24857	0.22364	0.22834	0.28358	0.23121	0.42139	0.41093	0.39789	0.42005	0.23301	0.25459	0.26162	0.37661	0.10448	0.1702	0.23734	0.22696		19	0.293759	0.0228691
3.223	0.42247	0.40988	0.24339	0.22151	0.22596	0.28152	0.23752	0.36757	0.41953	0.36287	0.43287	0.23647	0.25118	0.25929	0.37869	0.10974	0.17033	0.2273	0.21417		19	0.288014	0.0218868
3.28	0.39785	0.42166	0.25688	0.23463	0.22326	0.24682	0.23048	0.38417	0.39722	0.37798	0.45338	0.23404	0.25537	0.26464	0.34137	0.10273	0.16616	0.2274	0.23872		19	0.287093	0.0217774
3.338	0.42016	0.43779	0.24411	0.21265	0.21404	0.26245	0.22465	0.41601	0.40786	0.36195	0.46247	0.23964	0.26808	0.26084	0.36984	0.09788	0.17815	0.24211	0.22285		19	0.291765	0.0234938
3.395	0.40631	0.40538	0.24652	0.24402	0.23114	0.25386	0.22295	0.42543	0.39087	0.37843	0.43007	0.23338	0.22419	0.26379	0.35092	0.10866	0.17053	0.23024	0.2279		19	0.286557	0.0217886
3.453	0.42824	0.42733	0.25116	0.22187	0.21886	0.28186	0.22696	0.39067	0.43264	0.35989	0.48555	0.22262	0.24948	0.26526	0.34901	0.11244	0.17802	0.22019	0.22356		19	0.291874	0.0235944
3.511	0.41381	0.40581	0.26991	0.20415	0.2201	0.2731	0.21712	0.38282	0.41871	0.38095	0.44172	0.24009	0.26048	0.26255	0.33877	0.10172	0.16755	0.24272	0.23327		19	0.288176	0.022018
3.568	0.41574	0.41497	0.25929	0.20999	0.22171	0.26623	0.22696	0.38843	0.40971	0.36447	0.47995	0.24038	0.25092	0.2627	0.36428	0.1028	0.17975	0.22861	0.22491		19	0.290095	0.0228827
3.626	0.37611	0.42587	0.24732	0.21815	0.22373	0.28255	0.22332	0.40233	0.39844	0.36378	0.438	0.22748	0.25498	0.25039	0.39379	0.09909	0.16371	0.23846	0.22498		19	0.286973	0.0222991
3.683	0.40458	0.42951	0.25884	0.22754	0.2187	0.27448	0.21348	0.37699	0.414	0.39469	0.43776	0.23389	0.25301	0.25914	0.36637	0.10024	0.1755	0.24363	0.23067		19	0.290159	0.022326
3.741	0.40746	0.42515	0.23813	0.22523	0.21974	0.26142	0.24092	0.38798	0.38391	0.36332	0.44336	0.23935	0.2593	0.2548	0.37157	0.10981	0.16125	0.22679	0.21678		19	0.286119	0.0218943
3.798	0.3863	0.42703	0.24438	0.23037	0.22865	0.25696	0.25149	0.39852	0.38759	0.3663	0.41585	0.22298	0.24882	0.27161	0.36272	0.09801	0.17703	0.23288	0.2343		19	0.28641	0.0209806
3.856	0.43036	0.41642	0.25446	0.20875	0.22145	0.26623	0.24104	0.4261	0.39537	0.33104	0.44918	0.23537	0.2711	0.27192	0.34432	0.10529	0.17219	0.24698	0.22664		19	0.290222	0.0221859
3.913	0.4267	0.41686	0.25205	0.22612	0.21938	0.29784	0.24056	0.43575	0.39271	0.35027	0.46853	0.228	0.26834	0.25039	0.34103	0.11143	0.17504	0.22415	0.21622		19	0.291651	0.02284
3.971	0.42112	0.40741	0.24402	0.23055	0.22404	0.28444	0.22417	0.38619	0.40336	0.36653	0.44196	0.23633	0.22799	0.26936	0.33131	0.09896	0.17053	0.22902	0.23627		19	0.285977	0.0217857
4.029	0.37938	0.40814	0.25902	0.20716	0.22446	0.26881	0.23983	0.39448	0.40848	0.34638	0.45455	0.23692	0.23664	0.25163	0.37661	0.11129	0.16894	0.22709	0.20873		19	0.28466	0.0218642
4.086	0.38476	0.39172	0.24071	0.23108	0.22171	0.2774	0.2306	0.39538	0.36548	0.35462	0.42214	0.22357	0.2479	0.25232	0.34537	0.09963	0.16291	0.22669	0.22506		19	0.278897	0.0203021
4.144	0.38245	0.39884	0.26589	0.22896	0.23373	0.27259	0.21688	0.40166	0.37817	0.3402	0.42494	0.23655	0.24135	0.26332	0.3655	0.11237	0.16795	0.22405	0.22041		19	0.282937	0.0202914
4.201	0.39111	0.41933	0.24143	0.1905	0.21021	0.26864	0.22963	0.36264	0.39107	0.37294	0.4373	0.23537	0.24777	0.25836	0.35873	0.11271	0.17444	0.23389	0.2223		19	0.282019	0.0213262
4.259	0.38399	0.42718	0.25098	0.22187	0.22337	0.26606	0.23546	0.39987	0.41093	0.34386	0.43613	0.23839	0.25419	0.25194	0.33096	0.09835	0.18127	0.23237	0.22475		19	0.284838	0.0213198
4.316	0.3359	0.41177	0.24259	0.23126	0.21819	0.27413	0.22635	0.41736	0.42138	0.36424	0.44965	0.23456	0.25786	0.2699	0.37001	0.1154	0.17663	0.22273	0.2148		19	0.28709	0.0216864
4.374	0.40015	0.44041	0.25098	0.22949	0.21777	0.25833	0.24493	0.38708	0.37531	0.3489	0.45944	0.21841	0.24057	0.26743	0.36949	0.11223	0.16152	0.22161	0.23414		19	0.286221	0.0221046
4.431	0.42536	0.41948	0.2392	0.21797	0.22088	0.28049	0.22659	0.38955	0.40111	0.38278	0.42284	0.23478	0.24253	0.26224	0.33617	0.10313	0.16642	0.23115	0.21993		19	0.2854	0.0220727
4.489	0.37514	0.41148	0.24643	0.2146	0.2186	0.27207	0.22052	0.40031	0.41974	0.36081	0.43077	0.21886	0.22982	0.24597	0.34554	0.10057	0.17358	0.22222	0.21788		19	0.280258	0.0219518
4.546	0.42478	0.42413	0.24464	0.2006	0.22269	0.28822	0.2204	0.39583	0.39762	0.33013	0.462	0.23308	0.22707	0.25968	0.35318	0.11183	0.17796	0.20913	0.22775		19	0.284775	0.0226766
4.604	0.42478	0.39724	0.24652	0.21177	0.21617	0.23634	0.21384	0.37991	0.39435	0.35165	0.43473	0.23927	0.2479	0.26696	0.36081	0.10785	0.17955	0.21603	0.2238		19	0.281551	0.0215817
4.662	0.39419	0.41148	0.25384	0.22648	0.22197	0.24665	0.21967	0.41085	0.40622	0.3457	0.47739	0.23736	0.24908	0.26169	0.3478	0.09484	0.16841	0.23308	0.22325		19	0.285787	0.0227853
4.719	0.37033	0.40029	0.25071	0.22577	0.21803	0.24751	0.22368	0.39067	0.39025	0.36264	0.45967	0.23168	0.24607	0.26533	0.36637	0.09289	0.17815	0.23166	0.22901		19	0.283195	0.0215819
4.777	0.38457	0.41424	0.25393	0.22967	0.21974	0.26572	0.21518	0.39987	0.39844	0.35691	0.43963	0.23493	0.24004	0.26487	0.34918	0.10293	0.17292	0.221	0.21662		19	0.283178	0.0215461
4.834	0.40997	0.39535	0.25063	0.21886	0.21642	0.26846	0.22647	0.40233	0.3622	0.36584	0.42354	0.2392	0.24568	0.2524	0.34606	0.09896	0.16052	0.24333	0.21796		19	0.281273	0.0210621
4.892	0.43286	0.41076	0.23732	0.22329	0.22187	0.2628	0.24019	0.38237	0.37551	0.33219	0.45688	0.24701	0.25026	0.2586	0.38303	0.10563	0.1704	0.23115	0.21323		19	0.286071	0.0220301
4.949	0.38746	0.41279	0.23723	0.21992	0.22202	0.24923	0.2153	0.38237	0.35565	0.35943	0.42051	0.22814	0.25	0.26332	0.34415	0.09403	0.16676	0.23095	0.23808		19	0.277755	0.0205784
5.007	0.39669	0.42398	0.23857	0.22594	0.21238	0.27791	0.21263	0.39852	0.3792	0.35394	0.4014	0.22829	0.24568	0.24814	0.35387	0.11095	0.17252	0.21481	0.21757		19	0.279631	0.0209979
5.064	0.3863	0.41962	0.25054	0.20875	0.20798	0.24751	0.22878	0.427	0.36835	0.36745	0.42284	0.23227	0.23965	0.25736	0.34502	0.10415	0.16821	0.22588	0.22277		19	0.280549	0.0217195
5.122	0.38842	0.4	0.24732	0.21531	0.22166	0.25386	0.22732	0.41108	0.37449	0.34409	0.44079	0.23352	0.25694	0.25867	0.34224	0.0966	0.1649	0.22121	0.22396		19	0.280125	0.021278
5.18	0.42247	0.40988	0.25134	0.21744	0.22554	0.24253	0.23558	0.39762	0.37572	0.35531	0.41422	0.22888	0.24017	0.26882	0.33061	0.10455	0.16318	0.2345	0.2283		19	0.281403	0.0210089
5.237	0.41266	0.42006	0.24384	0.22329	0.21663	0.27877	0.24784	0.39403	0.39722	0.34615	0.43357	0.23478	0.24699	0.25914	0.32506	0.09552	0.15893	0.22273	0.22617		19	0.283336	0.0217475
5.295	0.41054	0.40436	0.23938	0.21194	0.21834	0.28255	0.23376	0.40099	0.35913	0.36058	0.45082	0.2308	0.24423	0.26541	0.37695	0.10078	0.16954	0.21339	0.21867		19	0.283798	0.0220887
5.352	0.40862	0.41497	0.22009	0.22506	0.20622	0.26434	0.23388	0.41803	0.3407	0.36607	0.43916	0.23013	0.24541	0.25503	0.37296	0.10044	0.1812	0.22354	0.2294		19	0.282908	0.0219781
5.41	0.37072	0.41061	0.24125	0.22187	0.21404	0.25524	0.20012	0.39426	0.36732	0.38416	0.42821	0.22542	0.23035	0.25023	0.34155	0.09592	0.16788	0.22435	0.21465		19	0.275692	0.0215347
5.467	0.36322	0.39172	0.26188	0.21974	0.22207	0.27688	0.23558	0.39179	0.38821	0.3457	0.45058	0.23153	0.2441	0.25325	0.35977	0.10246	0.16748	0.22435	0.22364		19	0.281787	0.020763
5.525	0.38861	0.39826	0.25991	0.21389	0.22166	0.26623	0.21579	0.3651	0.41011	0.34638	0.43986	0.23883	0.25249	0.25589	0.35734	0.09558	0.17299	0.22933	0.22735		19	0.281874	0.0210925
5.582	0.35514	0.42587	0.23732	0.20875	0.21041	0.2628	0.22817	0.37161	0.40684	0.33356	0.42751	0.22571	0.25577	0.26069	0.36897	0.10185	0.1647	0.22405	0.2148		19	0.278133	0.0212838
5.64	0.38265	0.39593	0.24884	0.22506	0.21886	0.2731	0.22162	0.39112	0.40827	0.3402	0.43007	0.23751	0.24345	0.25426	0.36532	0.09896	0.1755	0.21593	0.22309		19	0.281565	0.0210945
5.697	0.409	0.39215	0.24929	0.21141	0.21622	0.26383	0.23667	0.39067	0.40909	0.34112	0.41305	0.23787	0.22104	0.25728	0.34606	0.10913	0.16702	0.21015	0.22222		19	0.279119	0.0210623
5.755	0.36052	0.39971	0.24616	0.22187	0.21943	0.26778	0.22635	0.37071	0.40029	0.35714	0.45012	0.22217	0.25681	0.24845	0.33929	0.10522	0.16649	0.22009	0.23351		19	0.279585	0.0207461
5.813	0.40746	0.40683	0.23875	0.20734	0.21466	0.26675	0.22744	0.3974	0.39844	0.34066	0.43193	0.22689	0.22366	0.25372	0.34641	0.0997	0.16344	0.21634	0.21473		19	0.278029	0.022066
5.87	0.38496	0.41235	0.24152	0.21673	0.21197	0.27345	0.2323	0.38843	0.34889	0.38027	0.42937	0.22711	0.23991	0.25581	0.34693	0.10084	0.17106	0.22872	0.21851		19	0.279428	0.0209198
5.928	0.42074	0.4141	0.25268	0.20397	0.21979	0.27997	0.22562	0.39897	0.38084	0.34158	0.43893	0.22932	0.25419	0.25201	0.3537	0.09491	0.1704	0.2279	0.21899		19	0.283085	0.0220479
5.985	0.39169	0.41584	0.25027	0.21053	0.2171	0.25782	0.21991	0.36802	0.37387	0.34135	0.40676	0.22991	0.23637	0.25333	0.33565	0.10158	0.15668	0.21603	0.22325		19	0.273998	0.0204466
6.043	0.35379	0.40436	0.22839	0.22399	0.22005	0.28221	0.23339	0.39246	0.36118	0.34753	0.38695	0.21252	0.23375	0.25767	0.37036	0.10024	0.17424	0.23146	0.21307		19	0.275137	0.0197173
6.1	0.32859	0.42849	0.2525	0.2162	0.22073	0.29217	0.22514	0.4122	0.37838	0.35806	0.438	0.21731	0.22406	0.25232	0.33634	0.10637	0.16497	0.22324	0.21907		19	0.278639	0.0213162
6.158	0.30704	0.40552	0.22973	0.22205	0.20943	0.25661	0.22854	0.39157	0.38329	0.36699	0.41562	0.22637	0.2445	0.24605	0.33964	0.11304	0.17179	0.21563	0.2178		19	0.273222	0.0198823
6.215	0.37457	0.40625	0.22518	0.21567	0.21777	0.25541	0.22453	0.38529	0.38022	0.35577	0.41189	0.23168	0.23257	0.23064	0.34675	0.09855	0.16729	0.22415	0.21031		19	0.273394	0.0208094
6.273	0.399	0.44622	0.2275	0.19564	0.22244	0.26108	0.21554	0.38619	0.414	0.36081	0.42751	0.23279	0.23912	0.24783	0.36723	0.0937	0.16782	0.22364	0.20849		19	0.280871	0.0232657
6.331	0.37091	0.40581	0.23375	0.20326	0.21845	0.24167	0.22684	0.36264	0.37203	0.3576	0.43636	0.22984	0.25249	0.26239	0.35873	0.10388	0.16702	0.23237	0.22522		19	0.276908	0.0205641
6.388	0.31512	0.38663	0.24152	0.20326	0.22238	0.24545	0.23728	0.39	0.35893	0.34112	0.43077	0.22505	0.24764	0.24388	0.32853	0.09882	0.17338	0.22374	0.2152		19	0.269932	0.0193813
6.446	0.36976	0.40552	0.23018	0.21549	0.21622	--	0.21579	0.37385	0.39066	0.33929	0.42657	0.21849	0.23703	0.25813	0.35439	0.10435	0.16954	0.21969	0.22206		18	0.275945	0.0218501
6.503	0.35918	0.39041	0.23732	0.2022	0.21409	--	0.22866	0.4048	0.37265	0.36676	0.41399	0.23279	0.23284	0.25248	0.35231	0.10691	0.15767	0.21208	0.23185		18	0.276055	0.0217659
NCLX KO
-0.978	0.44793	0.61265	0.31296	0.52688	0.52384	0.38546	0.28346	0.37491	0.58498	0.35343	0.49805	0.63986	0.28546	0.27678	0.2847	0.24238	0.37652	0.34714			18	0.408744	0.0298632
-0.921	0.45687	0.59015	0.3038	0.51964	0.53487	0.38667	0.29537	0.37148	0.58312	0.38229	0.5124	0.61489	0.28685	0.27686	0.2934	0.24179	0.37535	0.33773			18	0.409085	0.0287601
-0.863	0.4658	0.63118	0.31479	0.52225	0.51298	0.37998	0.27117	0.37078	0.5973	0.35955	0.50303	0.60216	0.29381	0.2773	0.31062	0.24244	0.37865	0.33082			18	0.409145	0.0294572
-0.806	0.4536	0.62618	0.30331	0.51543	0.51046	0.38255	0.31419	0.37479	0.58277	0.36291	0.51845	0.60792	0.29274	0.27607	0.29188	0.24288	0.38282	0.36388			18	0.411268	0.028686
-0.748	0.4584	0.60926	0.31063	0.52674	0.52002	0.38316	0.26887	0.36985	0.58184	0.35496	0.5042	0.62809	0.30405	0.2788	0.30739	0.23534	0.37726	0.34191			18	0.408932	0.0293759
-0.691	0.45733	0.62824	0.31099	0.52145	0.51585	0.38465	0.30574	0.37967	0.58545	0.36822	0.50527	0.61297	0.30576	0.27241	0.30353	0.23997	0.37587	0.32664			18	0.411112	0.0289617
-0.633	0.44453	0.63485	0.29324	0.51551	0.52627	0.39417	0.25811	0.36025	0.58056	0.36434	0.5203	0.63818	0.29938	0.27735	0.3021	0.25007	0.37665	0.31241			18	0.408237	0.0307249
-0.575	0.46187	0.615	0.28958	0.5187	0.50395	0.38525	0.29057	0.35886	0.57963	0.3622	0.52059	0.64898	0.29455	0.27236	0.28757	0.24171	0.36935	0.34442			18	0.408063	0.0302074
-0.518	0.47073	0.61794	0.31092	0.51746	0.51906	0.39188	0.27367	0.37578	0.59649	0.36608	0.50703	0.65666	0.27514	0.27505	0.29035	0.24279	0.37187	0.31513			18	0.409668	0.0311207
-0.46	0.45187	0.60912	0.31204	0.51391	0.52757	0.39073	0.28519	0.37229	0.5887	0.36567	0.49395	0.62353	0.27792	0.27717	0.28255	0.24499	0.37304	0.33166			18	0.406772	0.0294507
-0.403	0.4572	0.61471	0.30197	0.51949	0.5353	0.38803	0.26099	0.36409	0.58486	0.36934	0.50322	0.64874	0.28071	0.2807	0.2925	0.24588	0.37891	0.31743			18	0.408004	0.0307766
-0.345	0.45147	0.59074	0.305	0.51536	0.5254	0.38194	0.30709	0.37845	0.57522	0.35231	0.51288	0.60792	0.29766	0.27651	0.29501	0.24599	0.37965	0.3371			18	0.407539	0.0279632
-0.288	0.46667	0.61265	0.30063	0.50623	0.51481	0.37471	0.30229	0.36595	0.56219	0.3572	0.49463	0.58487	0.28922	0.2668	0.30927	0.23856	0.36926	0.35175			18	0.403761	0.0276503
-0.23	0.4538	0.63985	0.3043	0.51891	0.53244	0.38634	0.29921	0.36363	0.57452	0.35904	0.50068	0.6437	0.29053	0.26693	0.30219	0.24177	0.37596	0.33103			18	0.410268	0.0303747
-0.173	0.45447	0.61544	0.30845	0.51935	0.51715	0.40039	0.25562	0.36985	0.57336	0.37954	0.51337	0.59016	0.27465	0.27991	0.28542	0.23827	0.38252	0.34024			18	0.405453	0.0291342
-0.115	0.44887	0.58853	0.29852	0.5158	0.52106	0.37998	0.30171	0.36211	0.58731	0.33099	0.50566	0.63433	0.29651	0.27602	0.29412	0.23733	0.37079	0.3009			18	0.402808	0.0295942
-0.058	0.45067	0.62559	0.29768	0.5221	0.5274	0.39161	0.27828	0.36525	0.57603	0.35057	0.53065	0.64058	0.28824	0.26588	0.28129	0.24588	0.3773	0.32873			18	0.407985	0.0309073
0	0.46067	0.61824	0.30585	0.52891	0.53964	0.37633	0.2729	0.37049	0.60498	0.35363	0.52801	0.62665	0.29127	0.26468	0.29761	0.24441	0.37357	0.33919			18	0.410946	0.0309367
0.058	0.4494	0.60779	0.3031	0.51935	0.50734	0.3814	0.28308	0.36427	0.60067	0.36087	0.52411	0.68091	0.29897	0.26808	0.29466	0.23801	0.37948	0.32266			18	0.410231	0.0313969
0.115	0.46133	0.59441	0.29437	0.51196	0.51863	0.37708	0.27982	0.38334	0.60486	0.36179	0.52684	0.62425	0.29332	0.28684	0.30237	0.24394	0.37908	0.33752			18	0.410097	0.0294254
0.173	0.46447	0.61397	0.31113	0.52094	0.54329	0.38525	0.28654	0.37822	0.61637	0.35475	0.52987	0.63649	0.29668	0.28909	0.32828	0.24479	0.38886	0.33459			18	0.417977	0.0301962
0.23	0.46967	0.60191	0.30641	0.51877	0.5287	0.37606	0.31208	0.39229	0.61067	0.36638	0.53309	0.65354	0.29193	0.28582	0.31797	0.24723	0.39134	0.32831			18	0.418454	0.0299667
0.288	0.4722	0.61632	0.31697	0.52645	0.54954	0.38944	0.31803	0.40462	0.6402	0.36985	0.52401	0.6581	0.30429	0.29628	0.34684	0.24902	0.39668	0.36765			18	0.430361	0.0299623
0.345	0.4742	0.61118	0.32838	0.52522	0.53087	0.38836	0.26484	0.4077	0.64043	0.38525	0.55056	0.69484	0.30233	0.28767	0.33214	0.25251	0.38882	0.35656			18	0.428992	0.0318043
0.403	0.47047	0.64941	0.31563	0.51333	0.54043	0.38438	0.32975	0.40933	0.64497	0.40259	0.51952	0.64346	0.29995	0.29204	0.33052	0.25048	0.39129	0.38334			18	0.431716	0.0300757
0.46	0.47653	0.63	0.33141	0.53167	0.5419	0.38755	0.32495	0.42072	0.6738	0.393	0.55036	0.73709	0.3115	0.30246	0.33707	0.25806	0.3926	0.37832			18	0.443277	0.0326734
0.518	0.488	0.66838	0.32585	0.52783	0.53756	0.38134	0.28193	0.40805	0.65101	0.39586	0.55065	0.71044	0.30265	0.30347	0.35644	0.25571	0.39177	0.40406			18	0.441167	0.0327433
0.576	0.4824	0.66824	0.32366	0.54428	0.54781	0.38782	0.33666	0.4177	0.6881	0.39606	0.53777	0.72221	0.3133	0.29032	0.35133	0.25119	0.38669	0.39318			18	0.446596	0.0334668
0.633	0.5012	0.6725	0.32415	0.5637	0.53218	0.39823	0.31727	0.42247	0.65694	0.39647	0.54392	0.74982	0.30978	0.30546	0.34738	0.25618	0.39546	0.42352			18	0.450924	0.0335978
0.691	0.5026	0.67118	0.33514	0.56101	0.54494	0.39309	0.32668	0.42345	0.67298	0.39729	0.54577	0.70492	0.31305	0.29902	0.3594	0.26126	0.39903	0.44047			18	0.452849	0.0323354
0.748	0.4864	0.68647	0.34134	0.56935	0.54703	0.40059	0.29844	0.42758	0.6903	0.39525	0.54128	0.75054	0.30806	0.30206	0.36514	0.25774	0.40037	0.40573			18	0.454093	0.0346948
0.806	0.49047	0.71382	0.33077	0.56007	0.55927	0.39769	0.30805	0.42816	0.68949	0.39361	0.57788	0.77815	0.30912	0.29734	0.35904	0.2619	0.39916	0.39276			18	0.458153	0.0365558
0.863	0.49593	0.725	0.33268	0.5821	0.55059	0.38269	0.30036	0.43049	0.69554	0.41116	0.54743	0.76879	0.30822	0.30078	0.36011	0.25909	0.3946	0.42603			18	0.459533	0.0365234
0.921	0.49973	0.70162	0.35359	0.58746	0.56127	0.4035	0.29979	0.43555	0.70088	0.40953	0.55817	0.78463	0.31289	0.30709	0.36935	0.26326	0.39664	0.43628			18	0.465624	0.0361003
0.978	0.503	0.69368	0.32725	0.58464	0.53878	0.39086	0.30248	0.4338	0.69065	0.39708	0.54763	0.82713	0.30863	0.3029	0.37025	0.26317	0.39894	0.41473			18	0.460867	0.0373061
1.036	0.50553	0.69074	0.33676	0.59449	0.55528	0.39553	0.30401	0.4338	0.69867	0.41881	0.53562	0.79616	0.28808	0.29955	0.36792	0.26704	0.39312	0.42687			18	0.461554	0.0366384
1.093	0.5054	0.72	0.32937	0.58341	0.54868	0.40046	0.33973	0.43287	0.68879	0.3981	0.55387	0.7964	0.29725	0.3021	0.36038	0.26528	0.40567	0.47039			18	0.466564	0.0365266
1.151	0.48767	0.715	0.33521	0.57457	0.55675	0.39134	0.32591	0.42392	0.69612	0.41789	0.55661	0.80552	0.2916	0.30709	0.34684	0.26014	0.39955	0.45156			18	0.463516	0.0371396
1.209	0.48833	0.69412	0.33394	0.56623	0.54703	0.40593	0.30171	0.42694	0.68217	0.39157	0.56178	0.77143	0.28832	0.29685	0.3498	0.25859	0.39572	0.43607			18	0.455363	0.0358805
1.266	0.49087	0.70926	0.33563	0.57145	0.53678	0.38762	0.31861	0.43503	0.66508	0.38831	0.54704	0.76423	0.29856	0.29593	0.34371	0.26044	0.38903	0.41138			18	0.45272	0.0353704
1.324	0.48287	0.70765	0.32915	0.58181	0.54286	0.38505	0.3334	0.42508	0.66764	0.40269	0.53884	0.77047	0.29315	0.28631	0.32864	0.25879	0.39016	0.45825			18	0.454601	0.0358215
1.381	0.47507	0.68824	0.30923	0.60138	0.54668	0.39208	0.31746	0.42793	0.67229	0.4132	0.56481	0.77719	0.28996	0.29315	0.34093	0.25759	0.3773	0.39967			18	0.452453	0.036547
1.439	0.46847	0.70176	0.31141	0.5763	0.53313	0.38924	0.30862	0.42276	0.68658	0.38658	0.54499	0.75606	0.30331	0.29147	0.32972	0.25363	0.37726	0.42205			18	0.447963	0.0360908
1.496	0.46707	0.66603	0.32535	0.56167	0.53487	0.39046	0.34338	0.42439	0.66578	0.40024	0.55368	0.79352	0.28415	0.29425	0.32308	0.25198	0.38443	0.39004			18	0.447465	0.0357184
1.554	0.46547	0.64279	0.32345	0.55877	0.54824	0.40201	0.32111	0.43375	0.64997	0.41289	0.53035	0.72245	0.29889	0.29399	0.32443	0.25495	0.37291	0.37937			18	0.440877	0.0326675
1.611	0.46673	0.67265	0.30528	0.5487	0.53313	0.39417	0.27559	0.41124	0.67519	0.40106	0.55466	0.74718	0.29774	0.29354	0.31779	0.25709	0.38069	0.41473			18	0.441509	0.0353308
1.669	0.47307	0.63971	0.3207	0.55957	0.54416	0.38944	0.31419	0.42188	0.6681	0.39463	0.55758	0.72197	0.30609	0.29213	0.32721	0.25301	0.38191	0.3597			18	0.440281	0.0335188
1.727	0.47027	0.64471	0.29387	0.53826	0.52749	0.38721	0.32187	0.43305	0.64834	0.40667	0.55514	0.76495	0.28685	0.2864	0.33339	0.24922	0.37278	0.37979			18	0.438903	0.034517
1.784	0.46393	0.65206	0.30746	0.54862	0.53808	0.37715	0.32821	0.41904	0.65543	0.39688	0.54597	0.76999	0.29921	0.29112	0.32048	0.25266	0.3654	0.42561			18	0.442072	0.0346254
1.842	0.46807	0.64324	0.31606	0.54275	0.54069	0.39215	0.32226	0.41909	0.66729	0.39994	0.53719	0.78463	0.28808	0.28767	0.31053	0.25242	0.36766	0.40908			18	0.4416	0.0352673
1.899	0.4706	0.64382	0.3157	0.53493	0.55389	0.40093	0.34492	0.42601	0.65392	0.39647	0.57242	0.74694	0.29635	0.28653	0.30183	0.25225	0.36275	0.37225			18	0.440695	0.0342595
1.957	0.46567	0.64235	0.31211	0.54971	0.54894	0.38046	0.32303	0.42014	0.61834	0.403	0.55085	0.74694	0.29708	0.28807	0.32201	0.25251	0.37152	0.3936			18	0.438129	0.0332608
2.014	0.4612	0.64279	0.31331	0.54623	0.52488	0.38228	0.31112	0.40549	0.65148	0.40687	0.55212	0.7431	0.29062	0.29023	0.30748	0.24922	0.36714	0.39004			18	0.435311	0.0339944
2.072	0.46507	0.62441	0.30704	0.5308	0.54312	0.39032	0.314	0.42404	0.64834	0.41044	0.54343	0.77863	0.29668	0.28269	0.31752	0.25336	0.37139	0.39694			18	0.43879	0.0343519
2.129	0.4518	0.63735	0.32042	0.52254	0.5459	0.39546	0.32245	0.4184	0.62683	0.39667	0.5364	0.76471	0.28357	0.28595	0.32541	0.2462	0.36327	0.39632			18	0.435536	0.0336029
2.187	0.46027	0.63206	0.31099	0.5171	0.52453	0.38985	0.33128	0.40229	0.65101	0.398	0.55007	0.75294	0.28865	0.27722	0.30416	0.25245	0.37274	0.37686			18	0.432915	0.0338085
2.244	0.44927	0.64779	0.31394	0.5221	0.54729	0.38715	0.32975	0.41212	0.65799	0.37903	0.54216	0.72893	0.28709	0.2924	0.32129	0.24514	0.36323	0.3892			18	0.434215	0.0334989
2.302	0.46147	0.6575	0.30458	0.53319	0.52749	0.38039	0.29384	0.40648	0.6459	0.38362	0.55085	0.7455	0.2934	0.2837	0.31313	0.24831	0.36688	0.34212			18	0.429908	0.0348448
2.36	0.4576	0.64206	0.30697	0.53036	0.51828	0.39019	0.30997	0.4027	0.64613	0.39463	0.53845	0.72293	0.288	0.28366	0.31878	0.25037	0.36783	0.35761			18	0.429251	0.0331522
2.417	0.44567	0.64941	0.30077	0.52167	0.53322	0.38512	0.33609	0.40526	0.62265	0.40075	0.53748	0.71405	0.28963	0.28207	0.30927	0.25022	0.36831	0.37518			18	0.429268	0.0323926
2.475	0.4488	0.63412	0.30683	0.51	0.54338	0.3862	0.29326	0.41811	0.63415	0.3877	0.53562	0.71116	0.29209	0.28053	0.31743	0.25195	0.36257	0.3823			18	0.427567	0.0325056
2.532	0.4648	0.64456	0.29063	0.51862	0.52054	0.38762	0.31592	0.41136	0.6445	0.38443	0.54265	0.73253	0.29348	0.28684	0.30622	0.24778	0.37074	0.3779			18	0.430062	0.033532
2.59	0.45207	0.62985	0.29972	0.52174	0.51689	0.38458	0.33378	0.41002	0.65369	0.40993	0.55466	0.78535	0.28235	0.27678	0.31465	0.24658	0.37165	0.38732			18	0.435089	0.0349755
2.647	0.4526	0.61294	0.30296	0.51022	0.51012	0.40086	0.30766	0.4056	0.64834	0.38352	0.53514	0.76038	0.30298	0.27929	0.32039	0.24778	0.36431	0.37121			18	0.428683	0.0333934
2.705	0.4498	0.60676	0.31408	0.5292	0.5261	0.3983	0.31611	0.4006	0.62381	0.39035	0.53289	0.74214	0.3047	0.28132	0.31196	0.24905	0.3564	0.38188			18	0.428636	0.0322532
2.762	0.45307	0.64353	0.29254	0.5237	0.53322	0.3983	0.31438	0.41078	0.61544	0.3723	0.53836	0.73758	0.30544	0.2852	0.30954	0.25245	0.36253	0.35614			18	0.428028	0.0331228
2.82	0.44387	0.65029	0.31859	0.51507	0.52966	0.38654	0.31573	0.4138	0.64136	0.38841	0.5327	0.72245	0.27981	0.27104	0.30954	0.25034	0.36466	0.36388			18	0.427652	0.0332913
2.878	0.45967	0.63574	0.31197	0.52428	0.53079	0.38586	0.31438	0.41531	0.64183	0.39912	0.54958	0.74982	0.29021	0.27779	0.31869	0.25568	0.36648	0.37037			18	0.433198	0.0336758
2.935	0.45747	0.62721	0.31979	0.51739	0.53695	0.39194	0.34204	0.41898	0.64229	0.38851	0.54197	0.73157	0.28177	0.27823	0.29672	0.24799	0.3697	0.36891			18	0.431079	0.0330226
2.993	0.45467	0.60721	0.30141	0.52	0.532	0.39289	0.35817	0.40723	0.6738	0.37719	0.53709	0.72677	0.28095	0.27885	0.31734	0.24447	0.36661	0.38083			18	0.430971	0.0330611
3.05	0.45593	0.63441	0.31014	0.51899	0.54815	0.39046	0.32783	0.40688	0.63741	0.3876	0.54177	0.72245	0.28349	0.28163	0.31591	0.24855	0.35766	0.35907			18	0.429352	0.0330255
3.108	0.4612	0.64676	0.30556	0.51775	0.54425	0.39789	0.32072	0.40316	0.63648	0.40412	0.54587	0.74238	0.30691	0.28176	0.29475	0.24538	0.36696	0.39757			18	0.434415	0.0336446
3.165	0.46367	0.60868	0.29965	0.52428	0.52618	0.40195	0.32687	0.4006	0.62776	0.37362	0.55631	0.71525	0.28628	0.27823	0.32631	0.24226	0.35901	0.3756			18	0.427362	0.032219
3.223	0.45833	0.63485	0.29169	0.50413	0.52558	0.37769	0.33513	0.41264	0.63253	0.39178	0.52381	0.77647	0.29176	0.28459	0.31053	0.24494	0.36383	0.39736			18	0.43098	0.0340169
3.28	0.46413	0.65706	0.30232	0.50877	0.53435	0.37194	0.32283	0.40438	0.61602	0.39688	0.53426	0.76975	0.2785	0.28211	0.30963	0.24861	0.36596	0.38188			18	0.430521	0.0344071
3.338	0.45593	0.63338	0.29472	0.52261	0.52045	0.38046	0.29556	0.40886	0.64032	0.38392	0.53572	0.71357	0.28988	0.28772	0.2951	0.24505	0.36227	0.37581			18	0.424518	0.0331012
3.395	0.45247	0.605	0.3119	0.51457	0.52531	0.37552	0.27655	0.40636	0.62172	0.393	0.56041	0.70684	0.29872	0.28295	0.29941	0.24461	0.36431	0.35635			18	0.422	0.032289
3.453	0.4498	0.61074	0.29908	0.51043	0.52219	0.3887	0.34684	0.41287	0.62869	0.38494	0.5327	0.73541	0.27866	0.28335	0.30766	0.24447	0.36449	0.37079			18	0.426212	0.032376
3.511	0.46147	0.61779	0.30275	0.51551	0.53747	0.39505	0.30997	0.4109	0.64427	0.38107	0.53338	0.71861	0.28169	0.2897	0.3003	0.24655	0.36236	0.37079			18	0.426646	0.0328209
3.568	0.463	0.60971	0.29937	0.51442	0.53626	0.3958	0.30113	0.40747	0.63776	0.38046	0.52196	0.72725	0.28881	0.28441	0.30569	0.24778	0.35662	0.38858			18	0.425916	0.0326485
3.626	0.4536	0.65515	0.30838	0.51399	0.54494	0.39836	0.3213	0.4052	0.65148	0.38576	0.5609	0.75582	0.2934	0.27894	0.31142	0.24614	0.35653	0.36891			18	0.433901	0.0348781
3.683	0.4476	0.63279	0.28915	0.50652	0.53409	0.39607	0.32053	0.40235	0.63997	0.38556	0.54285	0.76182	0.28226	0.28172	0.31627	0.24708	0.36979	0.36849			18	0.429162	0.0342219
3.741	0.4534	0.61794	0.30085	0.51703	0.53452	0.38505	0.31112	0.40363	0.63753	0.38148	0.5407	0.69724	0.2613	0.2781	0.309	0.2415	0.36588	0.34945			18	0.421429	0.0327385
3.798	0.46133	0.62412	0.3007	0.51261	0.53426	0.39249	0.30286	0.4145	0.64601	0.38821	0.53016	0.70132	0.29913	0.28035	0.28937	0.24417	0.36105	0.36849			18	0.425063	0.0325834
3.856	0.4452	0.62632	0.29493	0.5129	0.52801	0.3908	0.33397	0.40026	0.60916	0.39178	0.54099	0.72845	0.29225	0.27179	0.30829	0.24549	0.35666	0.38481			18	0.42567	0.0323398
3.913	0.44247	0.63235	0.29232	0.50877	0.53426	0.37701	0.3236	0.4059	0.6302	0.37546	0.53533	0.73854	0.29184	0.27783	0.30237	0.2459	0.36131	0.34777			18	0.423513	0.0335452
3.971	0.44713	0.61941	0.30965	0.50841	0.52653	0.37627	0.32552	0.40613	0.63264	0.40881	0.52733	0.68475	0.28194	0.27832	0.29959	0.24376	0.36883	0.36347			18	0.422694	0.0313218
4.029	0.44553	0.64221	0.30683	0.5087	0.5241	0.38458	0.30824	0.40171	0.63706	0.39096	0.52401	0.68547	0.28693	0.28406	0.30362	0.24385	0.35627	0.35991			18	0.421891	0.0319947
4.086	0.45293	0.65956	0.30472	0.4992	0.51767	0.39066	0.32917	0.40142	0.64659	0.37505	0.51659	0.73157	0.27743	0.28172	0.31232	0.24253	0.37205	0.34903			18	0.425567	0.0336318
4.144	0.43633	0.62206	0.30394	0.50109	0.50821	0.3789	0.32303	0.40363	0.61811	0.39331	0.5327	0.71381	0.27964	0.27638	0.29555	0.2445	0.36861	0.36012			18	0.419996	0.0319369
4.201	0.4468	0.64088	0.31218	0.50696	0.51211	0.38539	0.30824	0.39909	0.61834	0.38454	0.51952	0.69484	0.29692	0.2736	0.31627	0.23933	0.36084	0.35991			18	0.420876	0.0315411
4.259	0.44687	0.64118	0.29261	0.5308	0.52809	0.38701	0.31285	0.4127	0.6223	0.38627	0.53182	0.7054	0.28456	0.27735	0.29797	0.24141	0.36314	0.34149			18	0.422434	0.0330004
4.316	0.4458	0.63559	0.31049	0.50819	0.52358	0.38884	0.32187	0.39653	0.65357	0.39188	0.54089	0.72941	0.27948	0.27369	0.31743	0.24118	0.3551	0.3666			18	0.426673	0.0335484
4.374	0.44393	0.64132	0.30648	0.51413	0.52861	0.38539	0.34242	0.4063	0.6302	0.38872	0.53943	0.68932	0.30044	0.27969	0.29349	0.24643	0.36575	0.36535			18	0.425967	0.0317189
4.431	0.44487	0.62426	0.3019	0.51652	0.50812	0.38803	0.29518	0.39688	0.63439	0.38678	0.52674	0.75246	0.28022	0.27823	0.31743	0.23868	0.36566	0.34421			18	0.422253	0.0338748
4.489	0.43787	0.63574	0.31169	0.50377	0.52627	0.39181	0.32034	0.3977	0.62788	0.39168	0.53162	0.69124	0.27727	0.27589	0.31609	0.24329	0.36097	0.33626			18	0.420966	0.031922
4.546	0.44153	0.65368	0.3019	0.51123	0.54772	0.37863	0.33378	0.39834	0.63136	0.37842	0.53367	0.73205	0.29119	0.27519	0.31788	0.24276	0.36383	0.34631			18	0.426637	0.0336826
4.604	0.43573	0.61029	0.29394	0.50406	0.51976	0.38194	0.31227	0.41409	0.63555	0.38719	0.5407	0.68739	0.29659	0.2747	0.3151	0.2499	0.36144	0.37309			18	0.421874	0.0312018
4.662	0.44887	0.64765	0.30423	0.51623	0.51915	0.39228	0.30171	0.41357	0.62962	0.37627	0.54314	0.75654	0.27694	0.27801	0.31761	0.24852	0.3505	0.38606			18	0.428161	0.0342773
4.719	0.4276	0.61971	0.30056	0.49978	0.51481	0.38397	0.32879	0.39683	0.62776	0.38178	0.54441	0.72845	0.2848	0.26649	0.31591	0.24693	0.36301	0.36702			18	0.422145	0.0325177
4.777	0.44027	0.63544	0.30549	0.50797	0.51819	0.38127	0.31995	0.39857	0.63834	0.37893	0.52703	0.70204	0.29496	0.27391	0.30102	0.24256	0.36857	0.36472			18	0.422179	0.0322309
4.834	0.4446	0.63647	0.30155	0.5042	0.54034	0.37755	0.33724	0.40241	0.63299	0.37709	0.53992	0.72317	0.28808	0.27236	0.31698	0.24268	0.35819	0.36179			18	0.425423	0.0330112
4.892	0.44067	0.63706	0.29944	0.51297	0.52028	0.36762	0.33916	0.39043	0.63264	0.38199	0.52147	0.71837	0.29758	0.27527	0.29833	0.23557	0.3611	0.3597			18	0.421647	0.0327757
4.949	0.4386	0.65956	0.29007	0.49775	0.52471	0.38174	0.30555	0.39386	0.62846	0.3826	0.52215	0.71501	0.29659	0.26958	0.30335	0.25122	0.36001	0.37246			18	0.421848	0.0330843
5.007	0.43893	0.60206	0.29993	0.5237	0.51159	0.3885	0.32744	0.39787	0.61428	0.3879	0.53357	0.70396	0.28349	0.28242	0.32326	0.24379	0.35918	0.37707			18	0.422163	0.0309358
5.064	0.44713	0.64324	0.30127	0.50246	0.53296	0.38377	0.33378	0.38328	0.6116	0.39494	0.51806	0.72773	0.297	0.28295	0.32003	0.24	0.36527	0.34693			18	0.424022	0.0323545
5.122	0.44933	0.61294	0.29106	0.49297	0.52888	0.38188	0.30094	0.39142	0.61997	0.37944	0.52938	0.71357	0.27997	0.28238	0.30416	0.24009	0.35584	0.38041			18	0.418591	0.0322419
5.18	0.4436	0.61662	0.30261	0.50029	0.51924	0.39357	0.28692	0.40177	0.62776	0.38545	0.5448	0.69676	0.28333	0.27563	0.30219	0.24018	0.36349	0.35447			18	0.418816	0.0322247
5.237	0.43607	0.61074	0.29908	0.50732	0.52149	0.38357	0.29633	0.39252	0.63474	0.38678	0.5327	0.68187	0.28488	0.27682	0.30004	0.24317	0.35645	0.34191			18	0.415916	0.0317934
5.295	0.42493	0.62559	0.29683	0.50623	0.52358	0.38134	0.34185	0.38892	0.60928	0.3722	0.52694	0.70108	0.27129	0.27867	0.29197	0.24634	0.35875	0.33752			18	0.415739	0.0319116
5.352	0.43893	0.63485	0.30042	0.5021	0.52514	0.39032	0.32072	0.39037	0.63357	0.37199	0.53514	0.72197	0.2907	0.27245	0.30613	0.24458	0.3634	0.37058			18	0.422964	0.0328546
5.41	0.4362	0.63882	0.29085	0.50297	0.52132	0.38897	0.28769	0.39595	0.6531	0.38331	0.51396	0.75582	0.29217	0.283	0.31788	0.2415	0.35562	0.3484			18	0.422641	0.0345301
5.467	0.4374	0.62015	0.29894	0.49935	0.52462	0.38735	0.3092	0.39438	0.60532	0.36863	0.52791	0.71549	0.2884	0.27307	0.30721	0.23962	0.36231	0.36158			18	0.417829	0.0319836
5.525	0.43713	0.61118	0.30831	0.50826	0.534	0.38296	0.31746	0.39119	0.61776	0.38433	0.52128	0.71333	0.27342	0.27324	0.29806	0.24447	0.36023	0.35342			18	0.418335	0.0321435
5.582	0.43633	0.6175	0.31373	0.50558	0.51654	0.37836	0.30075	0.39706	0.64346	0.38137	0.51493	0.72413	0.27702	0.2736	0.29627	0.24238	0.35675	0.33208			18	0.417102	0.0331829
5.64	0.44053	0.63397	0.31021	0.51138	0.5287	0.391	0.28462	0.39299	0.62474	0.40341	0.52791	0.7114	0.29135	0.27461	0.3012	0.24156	0.36192	0.3597			18	0.421733	0.0327235
5.697	0.4392	0.64397	0.31155	0.50536	0.52653	0.39174	0.31727	0.39369	0.6316	0.38576	0.53621	0.73301	0.28022	0.27333	0.30963	0.24646	0.36049	0.35949			18	0.424751	0.03336
5.755	0.42973	0.62721	0.30845	0.50261	0.51819	0.37809	0.31304	0.40223	0.62427	0.37475	0.53113	0.72173	0.29749	0.27616	0.2995	0.23616	0.35984	0.34003			18	0.418923	0.0326712
5.813	0.4436	0.61647	0.30211	0.50558	0.51559	0.37965	0.32552	0.39822	0.62288	0.37464	0.53543	0.68163	0.28669	0.27461	0.28874	0.24077	0.35884	0.35279			18	0.416876	0.0314093
5.87	0.43393	0.615	0.29768	0.51094	0.51672	0.3937	0.33935	0.39363	0.62497	0.37556	0.54226	0.70732	0.28013	0.28035	0.29214	0.2393	0.35262	0.36347			18	0.419948	0.0321347
5.928	0.43927	0.61147	0.31444	0.50043	0.52575	0.3712	0.33666	0.39334	0.61904	0.37067	0.54314	0.69676	0.28292	0.28106	0.31142	0.24356	0.36731	0.36074			18	0.42051	0.0311529
5.985	0.43713	0.64485	0.29993	0.49957	0.52636	0.38728	0.31323	0.38717	0.59568	0.37678	0.54021	0.71717	0.28644	0.27316	0.2899	0.24259	0.35875	0.36347			18	0.418871	0.0326737
6.043	0.44027	0.61353	0.30817	0.51558	0.52036	0.38208	0.34242	0.39555	0.61858	0.38321	0.52294	0.68067	0.28595	0.2871	0.28856	0.24611	0.36058	0.34965			18	0.418962	0.0307091
6.1	0.43533	0.61662	0.29275	0.48906	0.52427	0.37883	0.32264	0.39508	0.6209	0.38474	0.53699	0.69292	0.29086	0.26901	0.3073	0.24106	0.35367	0.34505			18	0.416504	0.0316379
6.158	0.43493	0.6375	0.2962	0.50196	0.52523	0.38404	0.32207	0.38462	0.6109	0.37658	0.54177	0.70252	0.28587	0.26945	0.28721	0.24356	0.35905	0.35593			18	0.417744	0.0324845
6.215	0.45093	0.595	0.31394	0.49514	0.50074	0.36437	0.28423	0.39845	0.61567	0.39157	0.512	0.69772	0.28873	0.27121	0.29197	0.23959	0.3647	0.35844			18	0.413022	0.0310995
6.273	0.437	0.62	0.29937	0.49703	0.51819	0.38782	0.30497	0.39427	0.62009	0.37944	0.52089	0.67371	0.28439	0.27461	0.29214	0.2408	0.35445	0.34045			18	0.413312	0.031279
6.331	0.43927	0.59338	0.30268	0.48783	0.5241	0.37681	0.32476	0.39427	0.62485	0.388	0.51962	0.68788	0.27858	0.27099	0.30398	0.23939	0.3561	0.38523			18	0.41654	0.0307458
6.388	0.44367	0.59779	0.29915	0.50543	0.52896	0.38417	0.3163	0.38932	0.61718	0.38413	0.53084	0.70756	0.30274	0.27735	0.3003	0.24306	0.36575	0.34401			18	0.418762	0.0314409
6.446	0.443	0.61074	0.29521	0.50159	0.5201	0.37377	0.32764	0.3956	0.62148	0.38382	0.53201	0.70492	0.2889	0.27563	0.30703	0.24153	0.35962	0.35844			18	0.418946	0.0316285
6.503	0.44573	0.65176	0.30056	0.49312	0.51446	0.37681	0.33186	0.39944	0.62602	0.40024	0.53377	0.71597	0.2753	0.26746	0.30335	0.2408	0.35315	0.36263			18	0.421802	0.0330365
Inset WT
-0.978	0.69114	0.66028	0.63551	0.74433	0.85134	0.76651	0.60276	0.63716	0.57383	0.4892	0.73945	0.80461	0.80135	0.59187	0.55191	0.65164	0.73313	0.73356	0.55903		19	0.674664	0.0227817
-0.921	0.59118	0.67603	0.62445	0.73048	0.8277	0.77081	0.6251	0.55963	0.57014	0.5104	0.70107	0.81465	0.85811	0.57697	0.58099	0.64185	0.75084	0.67642	0.58399		19	0.666885	0.0232636
-0.863	0.65482	0.67734	0.60094	0.74496	0.84235	0.80431	0.59992	0.7055	0.6009	0.51162	0.70661	0.81194	0.81126	0.6018	0.61989	0.60698	0.78534	0.7167	0.59566		19	0.684149	0.0219135
-0.806	0.65248	0.63166	0.64546	0.74181	0.8152	0.72919	0.62673	0.66514	0.58368	0.49246	0.71983	0.80706	0.83333	0.56796	0.60534	0.60145	0.73405	0.70981	0.5378		19	0.668444	0.0218545
-0.748	0.61382	0.67682	0.68059	0.78149	0.85114	0.75024	0.69821	0.61193	0.57014	0.53322	0.72921	0.79837	0.83514	0.5709	0.60331	0.58613	0.74382	0.69225	0.58119		19	0.679364	0.0222011
-0.691	0.71496	0.68679	0.66427	0.78023	0.82653	0.8134	0.56214	0.62202	0.55045	0.49694	0.67889	0.81303	0.79189	0.59628	0.56781	0.5721	0.78412	0.70189	0.53336		19	0.671426	0.0248538
-0.633	0.63452	0.64925	0.62555	0.81423	0.84098	0.80909	0.59789	0.69404	0.56563	0.51203	0.65288	0.78399	0.89099	0.56888	0.60129	0.69545	0.72214	0.76351	0.55296		19	0.682911	0.0250371
-0.575	0.60289	0.65214	0.6604	0.74811	0.80191	0.76268	0.67587	0.59679	0.59393	0.50061	0.70746	0.81031	0.87252	0.58525	0.56645	0.62271	0.7026	0.64647	0.55413		19	0.666486	0.0225517
-0.518	0.61578	0.65765	0.61864	0.69836	0.83454	0.73636	0.63688	0.63028	0.54061	0.46963	0.66354	0.83908	0.76532	0.58782	0.60602	0.61548	0.73954	0.69707	0.54923		19	0.657991	0.0220662
-0.46	0.65599	0.67603	0.60841	0.71348	0.79918	0.82632	0.58895	0.67294	0.58737	0.44802	0.68699	0.8114	0.86126	0.55656	0.55665	0.64356	0.73985	0.67642	0.54736		19	0.666144	0.0249372
-0.403	0.62358	0.62116	0.62638	0.71222	0.80543	0.77703	0.60642	0.69541	0.56809	0.48879	0.66823	0.82008	0.87973	0.60419	0.55969	0.64653	0.7026	0.66265	0.57023		19	0.665181	0.0229496
-0.345	0.65287	0.65188	0.67284	0.71033	0.81715	0.78373	0.6121	0.58349	0.61198	0.52548	0.72281	0.77965	0.90946	0.57844	0.61583	0.65547	0.76733	0.70706	0.5602		19	0.6799	0.0227274
-0.288	0.68372	0.66448	0.60315	0.70592	0.83298	0.70574	0.57677	0.58165	0.58696	0.49001	0.6516	0.85455	0.80856	0.56299	0.60433	0.63122	0.73008	0.72083	0.58959		19	0.662375	0.0224276
-0.23	0.60914	0.70806	0.66095	0.78652	0.81207	0.78565	0.66288	0.6055	0.56153	0.52589	0.76461	0.79104	0.76892	0.53706	0.57829	0.64143	0.71542	0.69157	0.55203		19	0.671503	0.0220183
-0.173	0.61031	0.67104	0.6333	0.7267	0.83571	0.77177	0.62713	0.66514	0.63618	0.49531	0.71087	0.7981	0.7964	0.53173	0.56848	0.62059	0.70412	0.71429	0.5434		19	0.666346	0.0219174
-0.115	0.57829	0.61722	0.60343	0.71788	0.8318	0.75885	0.56742	0.64037	0.60131	0.50917	0.63625	0.84695	0.87342	0.595	0.59182	0.59974	0.70687	0.67711	0.56976		19	0.659087	0.0237973
-0.058	0.67474	0.69126	0.62389	0.72229	0.83669	0.77129	0.61901	0.5867	0.63741	0.52222	0.70874	0.80299	0.86667	0.55803	0.535	0.64271	0.72336	0.72978	0.59613		19	0.676258	0.0227063
0	0.66771	0.68391	0.61311	0.74622	0.82301	0.74785	0.57352	0.63578	0.59598	0.53241	0.67974	0.85292	0.73514	0.56814	0.61684	0.64696	0.69344	0.64441	0.62949		19	0.667715	0.0193372
0.058	0.65599	0.68338	0.6875	0.76008	0.82985	0.81627	0.67344	0.64954	0.6534	0.53159	0.73603	0.82822	0.81667	0.60107	0.58438	0.67929	0.74992	0.72255	0.65492		19	0.700742	0.0195041
0.115	0.64584	0.71672	0.67257	0.767	0.83298	0.76986	0.63282	0.61239	0.7219	0.52181	0.72196	0.82741	0.7982	0.62351	0.62225	0.72054	0.71359	0.75284	0.67685		19	0.702686	0.0185348
0.173	0.6802	0.67472	0.69331	0.76511	0.85427	0.85502	0.65435	0.6789	0.72765	0.52915	0.72878	0.83094	0.81171	0.69248	0.70206	0.73118	0.76397	0.77797	0.72399		19	0.730303	0.017968
0.23	0.69582	0.75925	0.73949	0.78401	0.88748	0.82679	0.70959	0.67294	0.69975	0.57766	0.67207	0.8692	0.87207	0.72301	0.65336	0.74394	0.81374	0.7611	0.76832		19	0.748926	0.0186276
0.288	0.72745	0.7078	0.83877	0.82872	0.87654	0.79187	0.68359	0.75459	0.74446	0.63636	0.79403	0.8768	0.90315	0.7723	0.7768	0.77286	0.81527	0.71532	0.78628		19	0.779103	0.0158025
0.345	0.78758	0.79968	0.85647	0.82683	0.86794	0.81818	0.75548	0.7289	0.75882	0.60212	0.77527	0.96852	0.85946	0.80633	0.82448	0.87707	0.83847	0.74148	0.80635		19	0.805233	0.017138
0.403	0.69699	0.79627	0.83324	0.86461	0.90838	0.89522	0.72583	0.78532	0.78302	0.69018	0.84563	0.9251	0.91486	0.81994	0.77004	0.8473	0.86656	0.79793	0.85208		19	0.822026	0.015965
0.46	0.82351	0.83802	0.89353	0.93073	0.87673	0.8311	0.7563	0.77339	0.75882	0.75173	0.86098	0.96038	0.81396	0.84274	0.85796	0.85283	0.8171	0.79966	0.90574		19	0.839222	0.0133763
0.518	0.83366	0.85219	0.86781	0.95277	0.90897	0.94019	0.83022	0.90459	0.86259	0.77171	0.83795	0.92022	1	0.89535	0.82854	0.80051	0.85008	0.87917	0.9251		19	0.876927	0.0129865
0.576	0.94416	0.8963	0.888	0.87028	0.95175	0.86364	0.82128	0.85229	0.85849	0.76519	0.85117	0.92809	0.87658	0.92073	0.82787	0.95066	0.88733	0.87435	0.9524		19	0.883187	0.0115312
0.633	0.94963	0.89735	0.89215	0.89295	0.93651	0.91579	0.8948	0.87982	0.85357	0.82878	0.91215	0.94166	0.94459	0.91999	0.8299	0.90345	0.92275	0.93804	0.94984		19	0.905459	0.00853364
0.691	1	0.92833	0.98037	0.93829	0.94765	0.96651	0.97604	0.87523	0.83798	0.89931	0.93902	0.92456	0.96712	0.93691	0.91444	0.95023	0.88641	0.89983	0.98297		19	0.934274	0.00954203
0.748	0.92073	0.93463	0.91012	0.97166	0.96249	1	0.8485	0.96376	0.89459	0.89115	0.8968	0.94573	0.94459	0.93305	0.88772	0.91323	0.89405	0.95181	0.98857		19	0.929115	0.00897743
0.806	0.97032	0.95826	0.97649	0.91373	0.94862	0.95837	0.88708	0.9578	1	0.95108	0.91855	0.95115	0.90676	0.92864	0.93135	0.88813	0.94992	0.93253	1		19	0.94362	0.00737769
0.863	0.92152	0.98189	0.97041	0.9364	0.92342	0.97703	0.92851	1	0.9516	0.9311	0.9484	0.94138	0.9973	0.93011	0.94116	0.90855	0.91053	0.95009	0.9615		19	0.947942	0.00623704
0.921	0.93284	0.99685	0.9599	1	0.94804	0.97177	0.89521	0.9422	0.89992	1	1	0.9772	0.94144	0.94298	0.95874	0.92301	0.98351	0.97728	0.9496		19	0.957921	0.00735056
0.978	0.93909	0.97821	1	0.85768	1	0.93397	1	0.93073	0.93888	0.95026	0.9548	1	0.96622	1	1	0.99787	0.96214	0.99621	0.98157		19	0.96777	0.00855789
1.036	0.94377	0.94408	0.97345	0.92443	0.96152	0.88565	0.90658	0.97661	0.92371	0.98329	0.95011	0.92863	0.94865	0.97885	0.96212	1	0.96031	1	0.94587		19	0.952507	0.0069218
1.093	0.96447	1	0.9646	0.92191	0.94569	0.93923	0.91755	0.95826	0.94668	0.92581	0.89765	0.97042	0.95811	0.98087	0.89483	0.85666	1	0.9642	0.88357		19	0.941606	0.00892982
1.151	0.88403	0.96771	0.91897	0.94081	0.94706	0.95263	0.87896	0.94128	0.88064	0.93151	0.91045	0.91425	0.9955	0.95549	0.93203	0.96172	0.92214	0.91979	0.87424		19	0.927853	0.00755412
1.209	0.8278	0.94828	0.90957	0.86839	0.91971	0.91435	0.86921	0.91606	0.90238	0.86751	0.89851	0.92944	0.93514	0.89277	0.82854	0.89621	0.91023	0.89673	0.85091		19	0.893776	0.00775393
1.266	0.85396	0.90759	0.89242	0.85579	0.88845	0.95837	0.90211	0.88073	0.80394	0.94415	0.88358	0.91343	0.89009	0.89535	0.90869	0.94641	0.90931	0.88985	0.86211		19	0.894017	0.00820547
1.324	0.85357	0.89289	0.88496	0.82305	0.96347	0.76794	0.88018	0.93578	0.87613	0.85243	0.87207	0.89254	0.92838	0.87033	0.89652	0.90302	0.8913	0.89604	0.81335		19	0.878629	0.0102302
1.381	0.92581	0.86479	0.85343	0.84509	0.93964	0.90335	0.89602	0.93761	0.83552	0.85446	0.85714	0.92022	0.94324	0.85727	0.86676	0.82943	0.92611	0.9346	0.78745		19	0.883049	0.0104641
1.439	0.95392	0.78997	0.8349	0.83312	0.9076	0.85598	0.90699	0.90459	0.87613	0.81166	0.92111	0.91777	0.91036	0.85139	0.8468	0.8239	0.83786	0.84475	0.76832		19	0.863006	0.0113772
1.496	0.87583	0.83591	0.84126	0.80542	0.90174	0.85455	0.87084	0.86468	0.79491	0.83123	0.85714	0.90936	0.89775	0.83024	0.85763	0.76436	0.88153	0.82926	0.76528		19	0.845733	0.00960591
1.554	0.84537	0.8325	0.81416	0.90743	0.87869	0.8799	0.86109	0.93899	0.87039	0.72972	0.90192	0.87544	0.93649	0.7929	0.88569	0.78562	0.92397	0.8296	0.74638		19	0.854539	0.0138167
1.611	0.90355	0.83303	0.82329	0.88917	0.86755	0.87033	0.79041	0.87615	0.92002	0.7285	0.8951	0.87273	0.92658	0.78297	0.80149	0.76606	0.84519	0.83133	0.72772		19	0.839535	0.013847
1.669	0.8196	0.8493	0.83352	0.9005	0.85622	0.87033	0.86881	0.88028	0.85562	0.74236	0.82559	0.83636	0.90405	0.72264	0.81265	0.81157	0.83939	0.87126	0.72212		19	0.832746	0.0122288
1.727	0.81687	0.79417	0.81001	0.83438	0.90682	0.83684	0.82047	0.84404	0.84742	0.77497	0.88358	0.88114	0.93108	0.75097	0.80183	0.79328	0.86565	0.84165	0.73658		19	0.830092	0.0115555
1.784	0.85553	0.75322	0.82163	0.8728	0.87458	0.77081	0.79041	0.90138	0.78507	0.7554	0.86013	0.90231	0.88018	0.70425	0.7812	0.74181	0.84977	0.83649	0.70859		19	0.812924	0.0145544
1.842	0.9098	0.77107	0.83103	0.82242	0.83532	0.80096	0.78107	0.8133	0.86874	0.74399	0.85714	0.88087	0.98288	0.70995	0.77579	0.70949	0.84153	0.77969	0.72375		19	0.812568	0.0161401
1.899	0.84498	0.79575	0.8396	0.85642	0.86794	0.73062	0.80747	0.92661	0.87203	0.72564	0.86994	0.87843	0.86441	0.70406	0.7954	0.6929	0.82687	0.86265	0.68409		19	0.812937	0.0165624
1.957	0.84576	0.79023	0.79093	0.77645	0.89783	0.7823	0.842	0.93761	0.76866	0.67224	0.8435	0.85536	0.90586	0.68898	0.67704	0.71884	0.85282	0.8179	0.70602		19	0.798438	0.0181616
2.014	0.82273	0.78813	0.80614	0.85327	0.84098	0.74689	0.75914	0.90229	0.77153	0.71912	0.82857	0.90014	0.94009	0.71087	0.7555	0.64568	0.82656	0.81033	0.70625		19	0.796537	0.0171934
2.072	0.85396	0.76713	0.80337	0.77708	0.84704	0.76938	0.82575	0.86376	0.79163	0.70444	0.82388	0.85482	0.87703	0.67666	0.68854	0.71246	0.83603	0.79759	0.68829		19	0.787307	0.0150185
2.129	0.76181	0.78761	0.81139	0.77582	0.84352	0.79043	0.84403	0.86239	0.81132	0.67265	0.84606	0.873	0.93108	0.71179	0.72946	0.6929	0.83756	0.77522	0.71605		19	0.793373	0.0156335
2.187	0.81804	0.79785	0.77904	0.78841	0.87283	0.77464	0.70837	0.85596	0.86259	0.73624	0.79744	0.86513	0.90991	0.67776	0.7812	0.72692	0.7942	0.76833	0.67336		19	0.788854	0.0151059
2.244	0.85435	0.78315	0.83518	0.8665	0.84372	0.81722	0.80585	0.84908	0.84413	0.71504	0.87591	0.84885	0.83423	0.68843	0.74264	0.70693	0.79176	0.80034	0.69295		19	0.799803	0.0140968
2.302	0.82234	0.76608	0.77931	0.79534	0.84978	0.76316	0.69618	0.89679	0.82937	0.69384	0.83667	0.83175	0.87297	0.70609	0.77917	0.74479	0.86076	0.78554	0.67312		19	0.788582	0.0148791
2.36	0.80554	0.7393	0.77987	0.82053	0.84606	0.72297	0.70999	0.7867	0.74323	0.72279	0.82644	0.88738	0.90766	0.65312	0.70443	0.7231	0.80733	0.73976	0.69645		19	0.769613	0.0156223
2.417	0.82038	0.77238	0.77212	0.76385	0.86697	0.76699	0.77417	0.78761	0.82609	0.70404	0.8678	0.89444	0.86171	0.69119	0.69868	0.64653	0.80763	0.75146	0.69179		19	0.777149	0.0159248
2.475	0.87856	0.75873	0.78844	0.74118	0.83825	0.84067	0.82535	0.79541	0.80394	0.65185	0.82559	0.87951	0.87207	0.63528	0.70139	0.71757	0.82321	0.78348	0.66239		19	0.780151	0.0175467
2.532	0.81374	0.70018	0.75968	0.84698	0.83141	0.71435	0.77417	0.85046	0.82486	0.64289	0.86013	0.88385	0.9009	0.64907	0.71559	0.65334	0.8284	0.83339	0.67895		19	0.776965	0.0194634
2.59	0.72979	0.77527	0.79674	0.85076	0.84899	0.7311	0.77457	0.8344	0.86177	0.61517	0.82175	0.86594	0.83919	0.65128	0.67501	0.68311	0.82504	0.80138	0.70322		19	0.772867	0.0178404
2.647	0.73916	0.72066	0.80033	0.83816	0.85446	0.8	0.80097	0.88807	0.82404	0.65104	0.83881	0.84695	0.88739	0.66176	0.68684	0.70949	0.81191	0.76592	0.66939		19	0.778703	0.017617
2.705	0.8606	0.77684	0.79093	0.79408	0.81852	0.73684	0.77214	0.80275	0.77564	0.68732	0.81748	0.86214	0.89505	0.65643	0.68346	0.66738	0.79023	0.80551	0.66216		19	0.771342	0.0163332
2.762	0.89106	0.72486	0.80863	0.79849	0.85778	0.77273	0.79732	0.8789	0.84249	0.63962	0.87207	0.87246	0.90991	0.6636	0.68008	0.68779	0.74504	0.78589	0.68012		19	0.784676	0.0197267
2.82	0.87817	0.76949	0.79563	0.82242	0.81793	0.73014	0.77498	0.85413	0.74364	0.68936	0.86695	0.82741	0.87477	0.62424	0.71119	0.71289	0.83206	0.78244	0.67522		19	0.778056	0.016814
2.878	0.91449	0.77816	0.77959	0.77708	0.84567	0.79761	0.7563	0.8867	0.82445	0.68039	0.83369	0.85346	0.8482	0.61541	0.66994	0.68822	0.82779	0.7611	0.66752		19	0.779251	0.0189186
2.935	0.88325	0.77606	0.79895	0.82242	0.85993	0.70622	0.82697	0.83578	0.83388	0.65104	0.82388	0.87653	0.8518	0.63399	0.66216	0.64185	0.7945	0.80069	0.68385		19	0.777039	0.0194909
2.993	0.79656	0.73641	0.76079	0.74307	0.86697	0.7823	0.82575	0.8133	0.82896	0.71178	0.88699	0.85997	0.93604	0.65422	0.70172	0.68907	0.8058	0.80344	0.68385		19	0.783526	0.0174684
3.05	0.80281	0.76319	0.80559	0.79849	0.832	0.78852	0.81072	0.77018	0.80763	0.64126	0.82047	0.84315	0.82072	0.64282	0.7396	0.69545	0.86229	0.77659	0.66169		19	0.772798	0.0153237
3.108	0.85279	0.76004	0.78236	0.74496	0.83669	0.73684	0.77945	0.79633	0.81132	0.61109	0.84478	0.85834	0.82838	0.63013	0.74163	0.71842	0.77771	0.84509	0.68385		19	0.770537	0.0165761
3.165	0.84225	0.78761	0.76991	0.79471	0.86091	0.78995	0.77335	0.86193	0.82322	0.70852	0.76844	0.8578	0.87523	0.6213	0.73385	0.65929	0.78412	0.80516	0.67102		19	0.778346	0.0166005
3.223	0.85748	0.74035	0.75387	0.78715	0.85192	0.78421	0.79448	0.75183	0.84044	0.64615	0.7919	0.87056	0.86351	0.61578	0.73791	0.69247	0.78473	0.77108	0.63322		19	0.766792	0.0176152
3.28	0.8075	0.76162	0.79563	0.83375	0.84177	0.68756	0.77092	0.78578	0.79573	0.67305	0.82942	0.8616	0.87793	0.62847	0.6652	0.64823	0.7655	0.77143	0.70579		19	0.76352	0.0172032
3.338	0.85279	0.79076	0.75608	0.75567	0.80699	0.7311	0.75142	0.85092	0.81706	0.64452	0.84606	0.88223	0.92162	0.61946	0.72066	0.61761	0.82076	0.82134	0.65889		19	0.771892	0.0204194
3.395	0.82468	0.73221	0.76355	0.86713	0.87146	0.70718	0.74574	0.87018	0.78302	0.67387	0.78678	0.85916	0.77072	0.62645	0.6838	0.68567	0.78565	0.78107	0.67382		19	0.762744	0.0171139
3.453	0.86919	0.77186	0.77793	0.78841	0.82516	0.78517	0.75914	0.79908	0.86669	0.64085	0.88827	0.81954	0.85766	0.62994	0.68008	0.70949	0.82015	0.74699	0.66099		19	0.773505	0.0179907
3.511	0.83991	0.733	0.83601	0.72544	0.82985	0.76077	0.72624	0.78303	0.8388	0.67835	0.8081	0.88385	0.8955	0.62351	0.66013	0.64185	0.77191	0.82341	0.68969		19	0.765755	0.0187758
3.568	0.84381	0.74954	0.8031	0.74622	0.83591	0.74163	0.75914	0.7945	0.82075	0.649	0.87804	0.88494	0.86261	0.62387	0.70984	0.64866	0.82809	0.77556	0.66496		19	0.769483	0.0185909
3.626	0.76337	0.76923	0.76604	0.77519	0.84352	0.78708	0.74695	0.82294	0.7982	0.64778	0.80128	0.83745	0.87658	0.59463	0.76733	0.62527	0.7542	0.80895	0.66519		19	0.760588	0.0174815
3.683	0.82116	0.77579	0.80171	0.80856	0.82458	0.76459	0.71405	0.7711	0.82937	0.70281	0.80085	0.86106	0.86982	0.61541	0.7139	0.6325	0.80855	0.82651	0.68199		19	0.769701	0.016833
3.741	0.82702	0.76792	0.73756	0.80038	0.82848	0.72823	0.80585	0.79358	0.76907	0.64696	0.81109	0.88114	0.89144	0.60511	0.72404	0.6929	0.7429	0.76936	0.64092		19	0.761261	0.0177174
3.798	0.78407	0.77133	0.75691	0.81864	0.86208	0.71579	0.84119	0.81514	0.77646	0.65226	0.76077	0.8209	0.85541	0.64502	0.7068	0.61846	0.81557	0.79002	0.69272		19	0.763134	0.0166901
3.856	0.87349	0.75217	0.78816	0.74181	0.83493	0.74163	0.80626	0.87156	0.79204	0.58948	0.82175	0.86649	0.93198	0.64576	0.67095	0.6644	0.79328	0.83787	0.67009		19	0.773374	0.0210411
3.913	0.86607	0.75295	0.7807	0.80353	0.82711	0.82967	0.80463	0.89128	0.78671	0.62373	0.85714	0.83935	0.92252	0.59463	0.66452	0.70311	0.80641	0.76041	0.63929		19	0.776514	0.0212806
3.971	0.85474	0.73589	0.75581	0.81927	0.8447	0.79234	0.7498	0.78991	0.80804	0.65267	0.80853	0.87001	0.78378	0.63969	0.64559	0.62442	0.78565	0.77694	0.69855		19	0.759807	0.0172548
4.029	0.77001	0.7372	0.80227	0.73615	0.84626	0.7488	0.80219	0.80688	0.81829	0.6168	0.83156	0.87218	0.81351	0.59757	0.73385	0.70225	0.77832	0.7704	0.61713		19	0.75798	0.0179483
4.086	0.78094	0.70753	0.74558	0.82116	0.83591	0.77273	0.77132	0.80872	0.73216	0.63147	0.77228	0.82307	0.85225	0.59923	0.67298	0.62867	0.75053	0.76902	0.66542		19	0.744262	0.0171489
4.144	0.77626	0.7204	0.82356	0.8136	0.88123	0.75933	0.72543	0.82156	0.75759	0.60579	0.7774	0.87083	0.82973	0.62534	0.71221	0.70906	0.77374	0.76007	0.65166		19	0.757621	0.0174796
4.201	0.79383	0.75742	0.74779	0.67695	0.79254	0.74833	0.76807	0.74174	0.78343	0.66408	0.8	0.86649	0.8518	0.61357	0.69902	0.71119	0.80366	0.79346	0.65726		19	0.751086	0.0153442
4.259	0.77938	0.77159	0.77738	0.78841	0.84216	0.74115	0.78757	0.81789	0.82322	0.61231	0.79787	0.87761	0.87387	0.59831	0.64491	0.62059	0.83511	0.7883	0.66449		19	0.760112	0.0203239
4.316	0.68176	0.74376	0.75138	0.82179	0.82262	0.76364	0.75711	0.85367	0.84413	0.64859	0.8226	0.8635	0.88649	0.64098	0.721	0.7282	0.81374	0.75559	0.63509		19	0.766086	0.0177391
4.374	0.81218	0.79548	0.77738	0.81549	0.82106	0.71962	0.81925	0.79174	0.75185	0.62128	0.84051	0.80407	0.82703	0.63509	0.71999	0.70821	0.74412	0.75181	0.69225		19	0.760443	0.0147352
4.431	0.86333	0.75768	0.74087	0.77456	0.83278	0.78134	0.75792	0.79679	0.80353	0.68161	0.77356	0.86431	0.83378	0.62277	0.65506	0.65079	0.76672	0.78417	0.65026		19	0.757465	0.016862
4.489	0.76142	0.74324	0.76327	0.76259	0.82418	0.75789	0.73761	0.81881	0.84085	0.64248	0.78806	0.8057	0.79009	0.58415	0.67332	0.63462	0.79969	0.75387	0.64419		19	0.743475	0.0167983
4.546	0.86216	0.76608	0.75774	0.71285	0.83962	0.80287	0.73721	0.80963	0.79655	0.58785	0.8452	0.85807	0.78063	0.6167	0.6882	0.70566	0.81985	0.70947	0.67336		19	0.7563	0.0182702
4.604	0.86216	0.71751	0.76355	0.75252	0.815	0.65837	0.71527	0.77706	0.78999	0.62617	0.79531	0.88087	0.85225	0.63399	0.70308	0.68056	0.82718	0.73287	0.66169		19	0.749758	0.017892
4.662	0.80008	0.74324	0.78623	0.80479	0.83688	0.68708	0.73477	0.84037	0.81378	0.61557	0.87335	0.87381	0.85631	0.62148	0.67771	0.59847	0.77588	0.79071	0.66006		19	0.757398	0.0205793
4.719	0.75166	0.72302	0.77655	0.80227	0.82204	0.68947	0.74817	0.79908	0.78179	0.64574	0.84094	0.85292	0.84595	0.63013	0.7139	0.58613	0.82076	0.78589	0.67709		19	0.752289	0.0178869
4.777	0.78055	0.74823	0.7865	0.81612	0.82848	0.74019	0.71974	0.81789	0.7982	0.63555	0.80426	0.86486	0.82523	0.62902	0.68042	0.64951	0.79664	0.74974	0.64046		19	0.753242	0.0170302
4.834	0.8321	0.7141	0.77627	0.77771	0.81598	0.74785	0.75751	0.82294	0.72559	0.65145	0.77484	0.8806	0.84459	0.59941	0.67433	0.62442	0.73954	0.82547	0.64442		19	0.748901	0.0185161
4.892	0.87856	0.74193	0.73507	0.79345	0.83649	0.73206	0.80341	0.78211	0.75226	0.59152	0.83582	0.90936	0.86036	0.61413	0.74636	0.66652	0.78504	0.78417	0.63042		19	0.762055	0.0202201
4.949	0.78641	0.7456	0.73479	0.78149	0.83708	0.69426	0.72015	0.78211	0.71247	0.64003	0.7693	0.83989	0.85946	0.62534	0.67061	0.59336	0.76824	0.78348	0.70392		19	0.739368	0.0168346
5.007	0.80515	0.76582	0.73894	0.8029	0.80074	0.77416	0.71121	0.81514	0.75964	0.63025	0.73433	0.84043	0.84459	0.5893	0.68955	0.70013	0.79481	0.72874	0.64326		19	0.745742	0.0164367
5.064	0.78407	0.75794	0.776	0.74181	0.78414	0.68947	0.76523	0.87339	0.7379	0.6543	0.77356	0.85509	0.82387	0.61118	0.6723	0.65717	0.77496	0.76627	0.65866		19	0.745122	0.0163405
5.122	0.78836	0.7225	0.76604	0.76511	0.83571	0.70718	0.76036	0.84083	0.75021	0.61272	0.8064	0.8597	0.88333	0.61431	0.66689	0.60953	0.75969	0.75043	0.66216		19	0.74534	0.0190825
5.18	0.85748	0.74035	0.77848	0.77267	0.85036	0.6756	0.78798	0.8133	0.75267	0.63269	0.75778	0.84261	0.82568	0.6384	0.64423	0.65972	0.75176	0.79552	0.67499		19	0.750119	0.0172405
5.237	0.83756	0.75873	0.75525	0.79345	0.81676	0.77656	0.829	0.80596	0.79573	0.61639	0.79318	0.86431	0.8491	0.61541	0.63341	0.60272	0.73221	0.75559	0.66869		19	0.752632	0.0194301
5.295	0.83327	0.73038	0.74143	0.75315	0.82321	0.78708	0.78188	0.82018	0.71944	0.64207	0.82473	0.84966	0.83964	0.63031	0.73453	0.6359	0.78107	0.72392	0.64652		19	0.752546	0.0167566
5.352	0.82936	0.74954	0.68169	0.79975	0.7775	0.73636	0.78229	0.85505	0.68253	0.65185	0.80341	0.84722	0.84369	0.60566	0.72675	0.63377	0.83481	0.75835	0.67825		19	0.751465	0.017851
5.41	0.75244	0.74166	0.74723	0.78841	0.80699	0.711	0.66937	0.80642	0.73585	0.68406	0.78337	0.82985	0.79189	0.59426	0.66554	0.60527	0.77344	0.7611	0.63462		19	0.730672	0.0161342
5.467	0.73721	0.70753	0.81112	0.78086	0.83727	0.77129	0.78798	0.80138	0.77769	0.61557	0.82431	0.85237	0.83919	0.60143	0.70105	0.64653	0.7716	0.7611	0.66122		19	0.751932	0.0175367
5.525	0.78875	0.71935	0.80503	0.76008	0.83571	0.74163	0.72177	0.74679	0.82158	0.6168	0.80469	0.87924	0.86802	0.60769	0.69631	0.60315	0.79695	0.77797	0.67219		19	0.750721	0.0190424
5.582	0.72081	0.76923	0.73507	0.74181	0.79332	0.73206	0.7632	0.76009	0.81501	0.59397	0.78209	0.83094	0.87928	0.61909	0.71897	0.64271	0.75878	0.76007	0.63509		19	0.739557	0.0169083
5.64	0.77665	0.71515	0.77074	0.79975	0.82516	0.76077	0.74127	0.8	0.81788	0.60579	0.78678	0.87436	0.83694	0.60383	0.71187	0.62442	0.80855	0.73253	0.65959		19	0.750107	0.0182133
5.697	0.83014	0.70832	0.77212	0.75126	0.8152	0.73493	0.79163	0.79908	0.81952	0.60742	0.75565	0.87571	0.75991	0.611	0.67433	0.68864	0.76947	0.71291	0.65702		19	0.743908	0.0168301
5.755	0.73175	0.72197	0.76244	0.78841	0.82731	0.74593	0.75711	0.75826	0.80189	0.63596	0.82345	0.81791	0.88288	0.59003	0.66114	0.66397	0.76702	0.74664	0.69039		19	0.746024	0.016812
5.813	0.82702	0.73484	0.73949	0.73678	0.80934	0.74306	0.76076	0.81284	0.7982	0.6066	0.79019	0.83528	0.76892	0.60254	0.67501	0.62909	0.75298	0.73391	0.63486		19	0.736406	0.0169463
5.87	0.78134	0.74481	0.74806	0.77015	0.79918	0.76172	0.77701	0.7945	0.69893	0.67713	0.7855	0.83609	0.82477	0.6075	0.67602	0.63632	0.78809	0.7759	0.64606		19	0.743636	0.0152679
5.928	0.85396	0.74797	0.78263	0.72481	0.82868	0.7799	0.75467	0.81606	0.76292	0.60823	0.80299	0.84423	0.87387	0.59849	0.68921	0.59889	0.78504	0.77315	0.64746		19	0.751219	0.0197212
5.985	0.795	0.75112	0.77517	0.74811	0.81852	0.71818	0.73558	0.75275	0.74897	0.60783	0.74414	0.8464	0.81261	0.60162	0.65404	0.641	0.72183	0.73287	0.66006		19	0.729779	0.0159091
6.043	0.71808	0.73038	0.70741	0.79597	0.82965	0.78612	0.78067	0.80275	0.72354	0.61883	0.70789	0.78236	0.8036	0.61192	0.72168	0.6325	0.80275	0.7852	0.62996		19	0.735329	0.0160699
6.1	0.66693	0.77396	0.78208	0.76826	0.83219	0.81388	0.75305	0.84312	0.758	0.63759	0.80128	0.8	0.77027	0.59923	0.65539	0.6712	0.76	0.75731	0.64769		19	0.741654	0.0165596
6.158	0.62319	0.73248	0.71156	0.78904	0.78961	0.71483	0.76442	0.80092	0.76784	0.65349	0.76034	0.83338	0.84054	0.58433	0.66182	0.71331	0.79145	0.7315	0.64396		19	0.732001	0.0165437
6.215	0.76025	0.73379	0.69746	0.76637	0.82106	0.71148	0.75102	0.78807	0.76169	0.63351	0.75352	0.85292	0.79955	0.54773	0.67568	0.62186	0.77069	0.76041	0.62179		19	0.727834	0.0178232
6.273	0.80984	0.80599	0.70465	0.69521	0.83864	0.72727	0.72096	0.78991	0.82937	0.64248	0.78209	0.85699	0.82207	0.58856	0.71559	0.59124	0.77313	0.75869	0.61643		19	0.740479	0.0192928
6.331	0.75283	0.733	0.724	0.72229	0.8236	0.67321	0.75873	0.74174	0.74528	0.63677	0.79829	0.84613	0.86802	0.62314	0.69902	0.65547	0.76947	0.7883	0.66589		19	0.738167	0.0158051
6.388	0.63959	0.69835	0.74806	0.72229	0.83845	0.68373	0.79366	0.79771	0.71903	0.60742	0.78806	0.82849	0.85135	0.57918	0.64018	0.62356	0.79878	0.75904	0.63626		19	0.723852	0.0195588
6.446	0.75049	0.73248	0.71294	0.76574	0.8152	--	0.72177	0.76468	0.78261	0.60416	0.78038	0.80434	0.81486	0.61302	0.69056	0.65844	0.78107	0.74527	0.65656		18	0.733032	0.0154267
6.503	0.72901	0.70517	0.73507	0.71851	0.80719	--	0.76483	0.82798	0.74651	0.65308	0.75736	0.85699	0.80045	0.5996	0.68651	0.67461	0.72641	0.71945	0.68549		18	0.733012	0.0150685
inset NCLX KO
-0.978	0.88606	0.84503	0.88508	0.87613	0.93331	0.94956	0.79142	0.5667	0.86077	0.83463	0.84389	0.86185	0.77358	0.91113	0.90128	0.76895	0.90765	0.92814	0.73799		19	0.845429	0.020567
-0.921	0.90373	0.814	0.85919	0.86408	0.95296	0.95256	0.82466	0.55719	0.85289	0.83198	0.91281	0.88667	0.7434	0.91558	0.90157	0.79244	0.90545	0.92524	0.71797		19	0.848125	0.0219865
-0.863	0.9214	0.87059	0.89026	0.86842	0.91397	0.93607	0.7571	0.50246	0.85129	0.85221	0.8585	0.87046	0.72801	0.93779	0.903	0.83894	0.90787	0.93338	0.70329		19	0.844474	0.0245223
-0.806	0.89727	0.86369	0.8578	0.85709	0.90948	0.9424	0.87721	0.54081	0.8605	0.83148	0.86654	0.89715	0.73498	0.9344	0.89898	0.78833	0.90952	0.94366	0.77358		19	0.851835	0.0215308
-0.748	0.90677	0.84037	0.87851	0.87589	0.9265	0.9439	0.75067	0.56604	0.84915	0.83015	0.84754	0.87249	0.75936	0.97047	0.90789	0.83023	0.88127	0.92996	0.72687		19	0.847054	0.0216101
-0.691	0.90466	0.86653	0.87951	0.86709	0.91908	0.94756	0.85362	0.54605	0.87171	0.8353	0.8792	0.87435	0.74107	0.97595	0.88705	0.81981	0.89864	0.92653	0.6944		19	0.852006	0.0226605
-0.633	0.87934	0.87566	0.82932	0.85721	0.93765	0.97103	0.72064	0.52114	0.82713	0.82833	0.86995	0.90035	0.77155	0.95557	0.90315	0.81594	0.93646	0.92846	0.66415		19	0.841738	0.0254375
-0.575	0.91362	0.84828	0.81896	0.86251	0.89788	0.94906	0.81126	0.55916	0.82392	0.827	0.86483	0.90086	0.78462	0.94015	0.88691	0.7767	0.90512	0.91046	0.73221		19	0.842816	0.020669
-0.518	0.93116	0.85233	0.87931	0.86047	0.9248	0.96537	0.76408	0.58047	0.86277	0.85105	0.87409	0.87739	0.7939	0.8782	0.89567	0.78421	0.90919	0.91668	0.66993		19	0.845846	0.0215206
-0.46	0.89384	0.84016	0.88249	0.85456	0.93997	0.96254	0.79625	0.56211	0.85476	0.83994	0.87311	0.85475	0.75385	0.88709	0.90257	0.76314	0.91744	0.91957	0.70507		19	0.842274	0.0216628
-0.403	0.90439	0.84787	0.85401	0.86384	0.95374	0.95588	0.72869	0.52507	0.83594	0.83447	0.88188	0.8708	0.78433	0.89597	0.91407	0.79002	0.92073	0.93403	0.67482		19	0.840555	0.0243339
-0.345	0.89305	0.81481	0.86258	0.85697	0.9361	0.9409	0.85737	0.52147	0.86891	0.8207	0.84121	0.88752	0.73498	0.95008	0.90042	0.7968	0.92117	0.93585	0.71664		19	0.845133	0.023449
-0.288	0.92312	0.84503	0.85023	0.84179	0.91722	0.92309	0.84397	0.55523	0.84021	0.80212	0.8529	0.85594	0.70711	0.92316	0.8688	0.83531	0.89336	0.91025	0.74778		19	0.838769	0.0205594
-0.23	0.89767	0.88256	0.86059	0.86288	0.94863	0.95172	0.83539	0.50246	0.83487	0.8197	0.85728	0.86641	0.77823	0.92734	0.86923	0.81618	0.90534	0.92674	0.70374		19	0.844577	0.0234822
-0.173	0.89898	0.84888	0.87234	0.8636	0.9214	0.98635	0.71367	0.48017	0.84915	0.81805	0.90623	0.88836	0.7135	0.87663	0.91148	0.77089	0.89226	0.94292	0.72331		19	0.835693	0.0264768
-0.115	0.88791	0.81176	0.84425	0.85769	0.92836	0.93607	0.84236	0.53655	0.8314	0.83795	0.79031	0.87502	0.76691	0.94642	0.89884	0.79438	0.88874	0.914	0.63968		19	0.833084	0.0232959
-0.058	0.89147	0.86288	0.84186	0.86818	0.93966	0.96471	0.77694	0.4864	0.83861	0.82186	0.83707	0.91826	0.77446	0.92002	0.86579	0.75975	0.92073	0.93006	0.69884		19	0.837766	0.0252005
0	0.91125	0.85274	0.86497	0.8795	0.96147	0.92709	0.76193	0.5431	0.85062	0.86316	0.84437	0.9137	0.75762	0.92969	0.86191	0.80383	0.91524	0.92085	0.72109		19	0.846533	0.0224424
0.058	0.88896	0.83834	0.8572	0.8636	0.90391	0.93957	0.79035	0.50672	0.83634	0.85702	0.86167	0.90694	0.82322	0.95426	0.87297	0.79583	0.89127	0.93542	0.68594		19	0.842607	0.0234308
0.115	0.91257	0.81988	0.8325	0.85131	0.92403	0.92892	0.78123	0.58047	0.88012	0.863	0.86386	0.91167	0.75472	0.93623	0.93404	0.81666	0.91348	0.93445	0.71753		19	0.850351	0.0211291
0.173	0.91877	0.84686	0.8799	0.86625	0.96797	0.94906	0.8	0.61947	0.86838	0.87942	0.84705	0.91691	0.76952	0.94694	0.94137	0.88666	0.91667	0.95855	0.7113		19	0.86795	0.0206524
0.23	0.92905	0.83022	0.86656	0.86263	0.94198	0.92642	0.87131	0.66372	0.90068	0.87129	0.87482	0.92248	0.79013	0.93178	0.93074	0.8588	0.92579	0.96466	0.69795		19	0.871632	0.0183698
0.288	0.93406	0.8501	0.89643	0.87541	0.97911	0.95938	0.88794	0.70043	0.92898	0.91342	0.8831	0.90677	0.79565	0.97125	0.96479	0.93679	0.9325	0.97783	0.78158		19	0.898712	0.0169277
0.345	0.93802	0.843	0.9287	0.87336	0.94585	0.95672	0.73941	0.70534	0.93606	0.91375	0.91987	0.95271	0.84006	0.96498	0.93677	0.89707	0.94558	0.95844	0.75801		19	0.8923	0.0182249
0.403	0.93063	0.89574	0.89265	0.8536	0.96287	0.9469	0.92064	0.79318	0.93979	0.92022	0.96128	0.899	0.77794	0.9574	0.951	0.89271	0.93799	0.96455	0.81495		19	0.905949	0.0132364
0.46	0.94263	0.86897	0.93726	0.88408	0.9655	0.95472	0.90724	0.81121	0.96596	0.96135	0.93838	0.95237	0.89115	0.99425	0.98491	0.91039	0.96636	0.96776	0.80427		19	0.926777	0.0124238
0.518	0.96532	0.92191	0.92153	0.8777	0.95776	0.9394	0.78713	0.82465	0.93686	0.92884	0.9452	0.95288	0.85893	0.96602	0.98822	0.9627	0.95756	0.96573	0.85899		19	0.921965	0.01256
0.576	0.95424	0.9217	0.91536	0.90505	0.97602	0.95539	0.93995	0.88201	0.95902	0.98175	0.94569	0.93059	0.87315	1	0.94539	0.9489	0.94063	0.9532	0.83585		19	0.934942	0.00908087
0.633	0.99143	0.92759	0.91675	0.93734	0.94817	0.98102	0.88579	0.86595	0.96996	0.9373	0.94666	0.94123	0.90653	0.98876	0.99468	0.93824	0.95932	0.97483	0.90036		19	0.942732	0.00837283
0.691	0.9942	0.92576	0.94782	0.93288	0.97091	0.96837	0.91206	0.85185	0.97223	0.96019	0.94861	0.94444	0.85225	0.99922	0.9737	0.9707	0.97834	0.98361	0.93639		19	0.948607	0.00942289
0.748	0.96215	0.94686	0.96535	0.94674	0.97462	0.98685	0.83324	0.9292	0.98171	0.98491	0.94374	0.93667	0.9074	0.98327	0.98362	0.9862	0.96515	0.98693	0.86254		19	0.950903	0.00989181
0.806	0.9702	0.98458	0.93547	0.93132	0.99644	0.97969	0.86005	0.94789	0.98305	0.98375	0.93984	1	0.94078	0.98667	0.96824	0.96973	0.98076	0.98393	0.83496		19	0.956703	0.0100818
0.863	0.98101	1	0.94085	0.96795	0.98097	0.94273	0.83861	0.91872	0.98839	0.99237	0.98173	0.94731	0.92946	0.9838	0.97945	0.97263	0.97021	0.97269	0.90569		19	0.957609	0.00893104
0.921	0.98853	0.96775	1	0.97686	1	0.99401	0.837	1	1	1	0.97784	0.96588	0.94862	0.99869	1	0.99758	0.98582	0.97772	0.92749		19	0.975989	0.00898598
0.978	0.99499	0.9568	0.92551	0.97217	0.95993	0.96288	0.8445	0.9528	0.996	0.9854	0.94812	0.94764	1	0.9851	0.98635	1	0.98549	0.9834	0.88167		19	0.961513	0.00936919
1.036	1	0.95274	0.9524	0.98855	0.98932	0.97436	0.84879	0.99115	0.996	0.99685	1	0.92687	0.96255	0.9195	0.97543	0.9937	1	0.96905	0.90747		19	0.965512	0.00923468
1.093	0.99974	0.9931	0.93149	0.97012	0.97756	0.98652	0.94853	0.98886	0.99386	0.98275	0.95056	0.95845	0.96284	0.94877	0.98376	0.97336	0.9934	1	1		19	0.975983	0.00473297
1.151	0.96466	0.98621	0.94802	0.95542	0.99195	0.96404	0.90992	0.96329	0.9733	0.9932	0.99781	0.96318	0.97388	0.93074	1	0.93679	0.97416	0.9849	0.95996		19	0.966917	0.00547371
1.209	0.96598	0.9574	0.94443	0.94156	0.97462	1	0.84236	0.93051	0.98024	0.9733	0.93497	0.97213	0.93266	0.92028	0.96666	0.94478	0.96834	0.97547	0.92705		19	0.950144	0.00777195
1.266	0.97099	0.9783	0.94921	0.95023	0.95637	0.95489	0.88954	0.92658	0.9988	0.94891	0.92718	0.94663	0.92395	0.95295	0.96364	0.92831	0.97526	0.95898	0.87456		19	0.946067	0.00681526
1.324	0.95516	0.97606	0.93089	0.96747	0.9672	0.94856	0.93083	0.94559	0.97597	0.95256	0.96152	0.93244	0.93149	0.9357	0.93232	0.88762	0.96911	0.96177	0.9742		19	0.949287	0.0051338
1.381	0.93973	0.94929	0.87453	1	0.97401	0.96587	0.88633	0.86365	0.98251	0.9592	0.9866	0.97737	0.93962	0.92551	0.95459	0.9208	0.9646	0.93006	0.84964		19	0.939153	0.00995592
1.439	0.92668	0.96795	0.8807	0.95831	0.94987	0.95888	0.86166	0.88233	0.97063	0.9796	0.92304	0.94308	0.91408	0.96811	0.94913	0.89053	0.94976	0.92996	0.89724		19	0.93166	0.00806158
1.496	0.92391	0.91866	0.92014	0.93397	0.95296	0.96188	0.95871	0.85939	0.97437	0.94991	0.95567	0.95812	0.95936	0.90695	0.95818	0.87261	0.9436	0.94763	0.82918		19	0.9308	0.00897956
1.554	0.92074	0.88661	0.91476	0.92915	0.97679	0.99034	0.89651	0.90724	0.99586	0.92735	0.98587	0.91775	0.87344	0.954	0.95732	0.87624	0.95471	0.91925	0.80649		19	0.925812	0.0108615
1.611	0.92325	0.92779	0.86337	0.9124	0.94987	0.97103	0.76944	0.84923	0.9442	0.96334	0.95762	0.9598	0.90334	0.95034	0.95588	0.85832	0.96273	0.93842	0.88167		19	0.918002	0.0120696
1.669	0.93578	0.88235	0.90699	0.93047	0.96952	0.95938	0.87721	0.87971	0.96863	0.95323	0.94228	0.96487	0.87286	0.977	0.95129	0.88375	0.94745	0.94142	0.76468		19	0.921519	0.011901
1.727	0.93024	0.88925	0.83111	0.89505	0.93981	0.95389	0.89866	0.843	0.99426	0.92503	0.97102	0.96065	0.92482	0.91558	0.93261	0.90046	0.93327	0.91892	0.80738		19	0.913948	0.0108206
1.784	0.91771	0.89939	0.86955	0.91228	0.95869	0.92908	0.91635	0.79482	0.96209	0.93515	0.94764	0.94477	0.93091	0.95504	0.94798	0.86558	0.94613	0.90072	0.9048		19	0.917825	0.00936009
1.842	0.92589	0.88722	0.89385	0.90252	0.96333	0.96604	0.89973	0.804	0.96222	0.95207	0.95494	0.92957	0.94862	0.9195	0.93677	0.8387	0.94525	0.90629	0.86966		19	0.916114	0.0100973
1.899	0.9309	0.88803	0.89285	0.8895	0.98685	0.98768	0.963	0.79056	0.97811	0.93299	0.94666	0.99054	0.90305	0.9459	0.93304	0.81521	0.94459	0.89418	0.79137		19	0.916053	0.0142373
1.957	0.92114	0.886	0.88269	0.91409	0.97803	0.93724	0.90188	0.79515	0.96462	0.88224	0.96225	0.95322	0.90305	0.94825	0.93807	0.8697	0.94558	0.91582	0.83674		19	0.912408	0.0106679
2.014	0.9123	0.88661	0.88608	0.9083	0.93517	0.94173	0.86863	0.82989	0.93098	0.92951	0.97151	0.95541	0.8984	0.9276	0.94511	0.83047	0.93327	0.905	0.82918		19	0.906587	0.00973963
2.072	0.91995	0.86126	0.86835	0.88264	0.96766	0.96154	0.87668	0.78499	0.97357	0.92503	0.98003	0.94038	0.94136	0.94694	0.92053	0.85759	0.94877	0.9155	0.84386		19	0.911402	0.0119511
2.129	0.89371	0.87911	0.90619	0.8689	0.97261	0.9742	0.90027	0.84694	0.96062	0.89434	0.94715	0.92822	0.92453	0.90512	0.93117	0.87891	0.92194	0.89547	0.84253		19	0.909049	0.00873493
2.187	0.91046	0.87181	0.87951	0.85986	0.93455	0.96038	0.92493	0.81186	0.92364	0.92884	0.95032	0.95187	0.9103	0.92133	0.90272	0.82151	0.94536	0.91882	0.80116		19	0.901538	0.0110347
2.244	0.8887	0.89351	0.88787	0.86818	0.97509	0.95372	0.92064	0.77876	0.9462	0.9388	0.90502	0.93819	0.88128	0.91636	0.95215	0.86776	0.91799	0.89536	0.8274		19	0.902788	0.0108077
2.302	0.91283	0.9069	0.86138	0.88661	0.93981	0.93707	0.82038	0.77712	0.93325	0.92155	0.91598	0.95322	0.90131	0.93649	0.92384	0.84573	0.92986	0.90436	0.72731		19	0.891316	0.0137952
2.36	0.90518	0.8856	0.86815	0.88191	0.92341	0.96121	0.86542	0.78138	0.92458	0.92188	0.94228	0.93177	0.87402	0.91924	0.9237	0.86098	0.93755	0.90672	0.76023		19	0.893432	0.0118861
2.417	0.88158	0.89574	0.85063	0.86745	0.95002	0.94873	0.93834	0.74074	0.93045	0.88837	0.95689	0.93008	0.86328	0.92446	0.91852	0.83531	0.93701	0.90789	0.7976		19	0.892794	0.0130422
2.475	0.88778	0.87465	0.86776	0.84805	0.96813	0.95139	0.81877	0.77581	0.95995	0.90479	0.92572	0.92687	0.8598	0.93231	0.91349	0.85735	0.94349	0.89376	0.81272		19	0.890663	0.0122579
2.532	0.91943	0.88905	0.82195	0.86239	0.92743	0.95489	0.88204	0.79515	0.94447	0.91956	0.91792	0.93903	0.88563	0.93675	0.93404	0.82708	0.92788	0.91389	0.80338		19	0.89484	0.0114864
2.59	0.89424	0.86876	0.84764	0.86757	0.92093	0.94739	0.9319	0.77876	0.9414	0.93266	0.97881	0.9598	0.94949	0.9012	0.90128	0.84984	0.92337	0.91614	0.8234		19	0.90182	0.0117665
2.647	0.89529	0.84544	0.8568	0.84842	0.90887	0.98751	0.85898	0.76696	0.93125	0.92503	0.91573	0.92603	0.9193	0.96707	0.90947	0.86534	0.92788	0.89804	0.78915		19	0.891714	0.0126928
2.705	0.88975	0.83692	0.88827	0.87999	0.93734	0.98119	0.88257	0.7804	0.91977	0.89003	0.93205	0.92214	0.89724	0.97256	0.91608	0.84258	0.93261	0.87855	0.81183		19	0.894309	0.0116897
2.762	0.89622	0.88763	0.82733	0.87083	0.95002	0.98119	0.87775	0.72435	0.94313	0.87809	0.88894	0.9316	0.89173	0.97491	0.92873	0.83604	0.94536	0.89365	0.75712		19	0.888664	0.0153773
2.82	0.87802	0.89696	0.90102	0.85649	0.94368	0.95222	0.8815	0.79122	0.95007	0.91508	0.92742	0.9218	0.87344	0.8931	0.8826	0.83604	0.93745	0.8989	0.77358		19	0.890031	0.0113171
2.878	0.90927	0.87688	0.88229	0.87179	0.94569	0.95056	0.87775	0.80203	0.95354	0.91574	0.953	0.95102	0.90653	0.92629	0.90458	0.86074	0.95745	0.9034	0.78737		19	0.901891	0.0112415
2.935	0.90492	0.86511	0.9044	0.86034	0.95668	0.96554	0.95496	0.78728	0.96195	0.9164	0.92767	0.93785	0.88447	0.89937	0.90602	0.8014	0.92865	0.91132	0.78425		19	0.89782	0.012868
2.993	0.89938	0.83753	0.85242	0.86468	0.94786	0.96787	1	0.71255	0.93499	0.96135	0.90063	0.9294	0.87866	0.89676	0.90803	0.85711	0.91546	0.90372	0.80961		19	0.893579	0.0148394
3.05	0.90189	0.87505	0.87712	0.863	0.97664	0.96188	0.91528	0.77286	0.93419	0.90944	0.92547	0.93751	0.87344	0.90486	0.91709	0.85323	0.93074	0.88165	0.76335		19	0.893405	0.012597
3.108	0.9123	0.89209	0.86417	0.86095	0.96967	0.98019	0.89544	0.69387	0.92564	0.90811	0.96493	0.9446	0.89753	0.97961	0.91752	0.79608	0.91887	0.90457	0.8452		19	0.898492	0.0157217
3.165	0.91718	0.83955	0.84744	0.87179	0.93749	0.99018	0.9126	0.77417	0.91977	0.89567	0.89211	0.96268	0.86473	0.91375	0.90602	0.88133	0.90721	0.88497	0.79849		19	0.890375	0.0118566
3.223	0.90663	0.87566	0.82494	0.83829	0.93641	0.93041	0.93566	0.75975	0.9474	0.90247	0.93546	0.90643	0.93875	0.93126	0.92671	0.8387	0.91722	0.89686	0.84475		19	0.894408	0.011665
3.28	0.91811	0.90629	0.85501	0.84601	0.95203	0.91626	0.90134	0.73845	0.92845	0.87892	0.94764	0.92451	0.93062	0.88892	0.91867	0.83628	0.93096	0.90211	0.81183		19	0.891179	0.0122391
3.338	0.90189	0.87363	0.8335	0.86902	0.92728	0.93724	0.8252	0.81023	0.93873	0.91358	0.91671	0.92704	0.8627	0.92525	0.93692	0.79705	0.91766	0.89301	0.79893		19	0.884504	0.0114151
3.395	0.89503	0.83448	0.8821	0.85565	0.93594	0.92509	0.77212	0.7214	0.93299	0.88705	0.93838	0.96977	0.85457	0.95348	0.9214	0.80867	0.91601	0.89804	0.75756		19	0.876828	0.0160814
3.453	0.88975	0.84239	0.84585	0.84878	0.93037	0.95755	0.96836	0.73451	0.94794	0.897	0.91914	0.9218	0.88911	0.88944	0.92269	0.83095	0.91546	0.89847	0.78826		19	0.886201	0.0135773
3.511	0.91283	0.85213	0.8562	0.85721	0.9576	0.9732	0.86542	0.75942	0.9434	0.91922	0.90989	0.92299	0.8688	0.89911	0.94338	0.81109	0.92326	0.89322	0.78826		19	0.887191	0.0131829
3.568	0.91586	0.84097	0.84664	0.8554	0.95544	0.97503	0.84075	0.75811	0.93552	0.90994	0.90843	0.90323	0.87925	0.92185	0.92614	0.82562	0.92788	0.87908	0.82607		19	0.885853	0.0123736
3.626	0.89727	0.90365	0.87214	0.85468	0.97091	0.98136	0.89705	0.7214	0.93032	0.92951	0.92109	0.97061	0.91379	0.93649	0.90832	0.84112	0.92172	0.87887	0.78425		19	0.896555	0.0145874
3.683	0.8854	0.87282	0.81777	0.84227	0.95157	0.9757	0.89491	0.69977	0.92378	0.91309	0.9206	0.93937	0.92104	0.90094	0.91737	0.8542	0.92524	0.91153	0.78336		19	0.886881	0.014928
3.741	0.89687	0.85233	0.85083	0.85974	0.95234	0.94856	0.86863	0.7155	0.92671	0.9096	0.91086	0.93565	0.84296	0.83403	0.90559	0.83458	0.90435	0.9019	0.74288		19	0.873364	0.0144876
3.798	0.91257	0.86085	0.85043	0.85239	0.95188	0.96687	0.84558	0.73845	0.95168	0.92171	0.92694	0.91741	0.8479	0.95478	0.91292	0.78155	0.91436	0.89001	0.78336		19	0.883244	0.0148381
3.856	0.88065	0.86389	0.8341	0.85287	0.94074	0.96271	0.93244	0.68764	0.91897	0.86913	0.93546	0.93616	0.8807	0.93283	0.88504	0.83265	0.91931	0.87919	0.81806		19	0.882239	0.014469
3.913	0.87525	0.87221	0.82673	0.84601	0.95188	0.92875	0.90349	0.77384	0.93192	0.89915	0.89649	0.92636	0.89289	0.93152	0.90473	0.81666	0.92084	0.89065	0.73932		19	0.880457	0.0130156
3.971	0.88448	0.85436	0.87572	0.8454	0.93811	0.92692	0.90885	0.75123	0.93245	0.90264	0.97613	0.91251	0.82787	0.8999	0.90631	0.80915	0.91282	0.90918	0.77269		19	0.881406	0.01332
4.029	0.88131	0.8858	0.86776	0.84589	0.93378	0.94739	0.86059	0.74893	0.92231	0.90894	0.93351	0.90677	0.82874	0.91584	0.92499	0.82005	0.91315	0.87823	0.76512		19	0.878374	0.0128333
4.086	0.89595	0.90974	0.86178	0.8301	0.92233	0.96238	0.91903	0.72239	0.92164	0.92254	0.89552	0.89394	0.88447	0.88552	0.91737	0.84355	0.9082	0.9171	0.74199		19	0.881871	0.0139768
4.144	0.86311	0.85801	0.85959	0.83323	0.90546	0.93341	0.90188	0.72796	0.92671	0.8819	0.93911	0.9218	0.86299	0.89258	0.89999	0.79826	0.91557	0.90864	0.76557		19	0.873462	0.0132223
4.201	0.88382	0.88398	0.88289	0.84299	0.91242	0.94939	0.86059	0.72829	0.9163	0.88224	0.91817	0.899	0.84006	0.94773	0.89093	0.8542	0.89622	0.88947	0.76512		19	0.87599	0.012568
4.259	0.88395	0.88438	0.82752	0.88264	0.94089	0.95339	0.87346	0.75615	0.94754	0.88788	0.92231	0.92028	0.85283	0.90826	0.90315	0.8048	0.90402	0.89515	0.72598		19	0.877609	0.0140441
4.316	0.88184	0.87667	0.87811	0.84504	0.93285	0.95788	0.89866	0.80564	0.91043	0.93249	0.9357	0.93599	0.88186	0.89205	0.89122	0.85735	0.90314	0.87533	0.77936		19	0.887979	0.0102823
4.374	0.87815	0.88458	0.86676	0.85492	0.94182	0.94939	0.95603	0.6919	0.93285	0.89915	0.92815	0.93346	0.83338	0.95896	0.91076	0.79269	0.92282	0.90157	0.77669		19	0.884949	0.0160816
4.431	0.87999	0.86105	0.85381	0.8589	0.90531	0.95588	0.82413	0.7296	0.91123	0.90513	0.92353	0.9115	0.90972	0.89441	0.90602	0.85735	0.8938	0.90136	0.73176		19	0.874446	0.0135121
4.489	0.86615	0.87688	0.8815	0.83769	0.93765	0.96521	0.89437	0.68797	0.9131	0.89584	0.93522	0.91995	0.8357	0.885	0.8984	0.85372	0.91106	0.88979	0.71486		19	0.873687	0.01588
4.546	0.8734	0.90162	0.85381	0.8501	0.97586	0.93275	0.9319	0.76663	0.91456	0.90081	0.90356	0.92349	0.88505	0.92943	0.89611	0.85856	0.90908	0.89686	0.73621		19	0.886305	0.0130138
4.604	0.86193	0.84178	0.83131	0.83817	0.92604	0.9409	0.87185	0.74041	0.95074	0.90678	0.9245	0.93565	0.83106	0.94668	0.89453	0.85105	0.9358	0.89097	0.79315		19	0.879647	0.013328
4.662	0.88791	0.89331	0.86039	0.85842	0.92496	0.96637	0.84236	0.75483	0.94954	0.89832	0.89844	0.93988	0.91466	0.88395	0.9053	0.85783	0.93063	0.86398	0.82073		19	0.886937	0.0114094
4.719	0.84584	0.85477	0.85003	0.83106	0.91722	0.9459	0.91796	0.74271	0.91109	0.89567	0.91159	0.94207	0.8807	0.90904	0.8678	0.85323	0.92469	0.89483	0.78025		19	0.877708	0.0122061
4.777	0.8709	0.87647	0.86397	0.84468	0.92326	0.93924	0.8933	0.72271	0.9151	0.91076	0.90477	0.91201	0.84877	0.94145	0.89194	0.81303	0.90831	0.90854	0.77536		19	0.877083	0.0129661
4.834	0.87947	0.87789	0.85282	0.83841	0.96271	0.93008	0.94155	0.70141	0.92391	0.90313	0.90039	0.9343	0.87431	0.9195	0.88691	0.85614	0.90875	0.88294	0.76913		19	0.88125	0.0141669
4.892	0.87169	0.8787	0.84684	0.85299	0.92697	0.90561	0.94692	0.71649	0.89641	0.90264	0.91208	0.90238	0.86851	0.94982	0.89639	0.80576	0.88215	0.89011	0.76468		19	0.874586	0.0134559
4.949	0.8676	0.90974	0.82035	0.82769	0.93486	0.9404	0.85308	0.72239	0.90429	0.89667	0.91354	0.90356	0.86444	0.94668	0.87786	0.81933	0.94074	0.88744	0.79181		19	0.874867	0.0134098
5.007	0.86826	0.83043	0.84824	0.87083	0.9115	0.95705	0.91421	0.745	0.9135	0.87643	0.92621	0.92332	0.85109	0.90486	0.91967	0.87309	0.91293	0.8854	0.8016		19	0.880717	0.0115324
5.064	0.88448	0.88722	0.85202	0.83552	0.94956	0.9454	0.9319	0.71681	0.87999	0.87262	0.94301	0.89647	0.87983	0.94799	0.9214	0.86437	0.89875	0.9004	0.73754		19	0.881331	0.0146279
5.122	0.88883	0.84544	0.82314	0.81974	0.94229	0.94074	0.84021	0.74959	0.89868	0.88456	0.90599	0.91606	0.8627	0.89362	0.91953	0.82151	0.89908	0.87716	0.80872		19	0.870399	0.0115738
5.18	0.87749	0.85051	0.85581	0.83191	0.92511	0.96954	0.80107	0.77745	0.92244	0.89567	0.92036	0.94275	0.84238	0.90434	0.89754	0.81618	0.89941	0.89601	0.75356		19	0.872607	0.0132625
5.237	0.86259	0.84239	0.84585	0.8436	0.92914	0.9449	0.82735	0.68305	0.90121	0.90562	0.92353	0.9218	0.82438	0.9093	0.90142	0.81037	0.91062	0.87865	0.72687		19	0.862771	0.0157792
5.295	0.84056	0.86288	0.83947	0.84179	0.93285	0.9394	0.95442	0.78204	0.89294	0.8693	0.8887	0.91184	0.84761	0.86592	0.90746	0.78857	0.92249	0.88433	0.71753		19	0.8679	0.0136346
5.352	0.86826	0.87566	0.84963	0.83492	0.93563	0.96154	0.89544	0.69387	0.89628	0.90396	0.88821	0.92603	0.87286	0.92786	0.8872	0.82683	0.9159	0.89579	0.78781		19	0.875983	0.0138617
5.41	0.86285	0.88114	0.82255	0.83637	0.92883	0.95822	0.80322	0.71157	0.90909	0.93183	0.91525	0.88938	0.91379	0.93257	0.92154	0.85856	0.90435	0.87662	0.74066		19	0.873599	0.0151466
5.467	0.86522	0.85538	0.84545	0.83034	0.93471	0.95422	0.86327	0.74762	0.90549	0.86366	0.88018	0.91353	0.86502	0.92054	0.88921	0.82974	0.89732	0.89311	0.76868		19	0.869615	0.0118624
5.525	0.8647	0.843	0.87194	0.84516	0.95142	0.9434	0.88633	0.74041	0.89814	0.88141	0.91768	0.90204	0.86241	0.87271	0.88978	0.80504	0.91546	0.88797	0.75133		19	0.870017	0.0127762
5.582	0.86311	0.85172	0.88727	0.8407	0.92032	0.93208	0.83968	0.72566	0.91163	0.91806	0.91062	0.89107	0.87547	0.88421	0.89093	0.80019	0.90765	0.8794	0.70596		19	0.865038	0.0142354
5.64	0.87142	0.87444	0.87732	0.85034	0.94198	0.96321	0.79464	0.76172	0.90228	0.89136	0.96322	0.91353	0.86009	0.92995	0.89424	0.81351	0.90457	0.89215	0.76468		19	0.877087	0.0135845
5.697	0.86879	0.88824	0.8811	0.84034	0.93811	0.96504	0.88579	0.77286	0.90388	0.90114	0.92109	0.92788	0.88621	0.89441	0.89007	0.83628	0.92293	0.88862	0.76423		19	0.883001	0.0116346
5.755	0.85006	0.86511	0.87234	0.83576	0.92326	0.93141	0.87399	0.73386	0.92351	0.89069	0.89479	0.9191	0.87257	0.94956	0.89927	0.80891	0.88434	0.88701	0.72286		19	0.870442	0.0139066
5.813	0.87749	0.8503	0.85441	0.8407	0.91861	0.93524	0.90885	0.75746	0.9143	0.8887	0.89454	0.92653	0.82409	0.91505	0.89424	0.77985	0.90161	0.88455	0.75		19	0.869291	0.0128989
5.87	0.85837	0.84828	0.84186	0.84962	0.92063	0.96987	0.94745	0.70272	0.90375	0.89169	0.89674	0.93836	0.85515	0.89415	0.91292	0.78905	0.89611	0.86923	0.77269		19	0.871507	0.0147729
5.928	0.86892	0.84341	0.88927	0.83215	0.93672	0.91443	0.93995	0.6919	0.90308	0.88323	0.88505	0.93988	0.84238	0.90303	0.91522	0.84112	0.91205	0.90543	0.7669		19	0.874427	0.0143007
5.985	0.8647	0.88945	0.84824	0.8307	0.9378	0.95405	0.87453	0.71419	0.88893	0.84989	0.89966	0.93481	0.86705	0.91427	0.8895	0.783	0.90842	0.88433	0.77269		19	0.868748	0.0138142
6.043	0.8709	0.84625	0.87154	0.85733	0.92712	0.94124	0.95603	0.70501	0.90816	0.88257	0.915	0.90491	0.82293	0.9127	0.9349	0.77937	0.92161	0.88883	0.74333		19	0.873144	0.0156615
6.1	0.86114	0.85051	0.82792	0.81323	0.93409	0.93324	0.9008	0.71616	0.90709	0.88588	0.91866	0.92923	0.83774	0.92838	0.87599	0.82998	0.9027	0.8718	0.73354		19	0.866215	0.0144273
6.158	0.86035	0.87931	0.83768	0.83468	0.93579	0.94606	0.8992	0.71321	0.88306	0.87162	0.89917	0.93751	0.84935	0.91244	0.87742	0.77573	0.91205	0.88508	0.75667		19	0.866652	0.014245
6.215	0.892	0.82069	0.88787	0.82335	0.89216	0.89762	0.79357	0.73714	0.91483	0.87842	0.93497	0.886	0.84354	0.92159	0.88317	0.78857	0.89721	0.899	0.76201		19	0.860722	0.0130775
6.273	0.86443	0.85517	0.84664	0.82649	0.92326	0.95539	0.85147	0.67388	0.90522	0.88472	0.90599	0.90137	0.81451	0.90774	0.89424	0.78905	0.90172	0.87373	0.72375		19	0.85783	0.0159127
6.331	0.86892	0.81846	0.856	0.81118	0.93378	0.92825	0.9067	0.73287	0.90522	0.89152	0.92645	0.89917	0.83164	0.88918	0.88245	0.82102	0.89644	0.8778	0.81895		19	0.868211	0.0117684
6.388	0.87762	0.82454	0.84605	0.84046	0.94244	0.9464	0.88311	0.68928	0.89387	0.88058	0.91719	0.91859	0.85544	0.96628	0.90315	0.81109	0.91018	0.90157	0.73132		19	0.870482	0.0160997
6.446	0.8763	0.84239	0.83489	0.83408	0.92666	0.92076	0.91475	0.76106	0.90829	0.88671	0.91646	0.92062	0.85225	0.92211	0.89754	0.82926	0.90446	0.88647	0.76201		19	0.87353	0.0118199
6.503	0.88171	0.89899	0.85003	0.81998	0.9166	0.92825	0.92654	0.70731	0.9171	0.89318	0.95567	0.92366	0.8656	0.87872	0.87096	0.81933	0.90172	0.87052	0.77091		19	0.873515	0.0138218

## Sheet: Figure 3
Fig 3c			Fig 3d			Fig 3e
WT	NCLX KO		WT	NCLX KO		WT	NCLX KO
0.04648	0.04131		0.15197	0.11		0.50536	0.33313
0.04585	0.02793		0.14073	0.14449		0.3829	0.34012
0.0416	0.04552		0.11069	0.11461		0.4011	0.35105
0.03737	0.01818		0.13725	0.04602		0.41699	0.37429
0.02863	0.03525		0.12728	0.1109		0.52557	0.39788
0.0345	0.02465		0.14163	0.13077		0.5295	0.40605
0.03991	0.02326		0.15289	0.13734		0.44182	0.41065
0.03057	0.03003		0.16761	0.16318		0.58321	0.41211
0.03367	0.04637		0.1847	0.10905		0.38928	0.43072
0.04805	0.02618		0.12779	0.1676		0.32097	0.43725
0.04896	0.03592		0.17	0.09176		0.3446	0.44824
0.05612	0.02543		0.14764	0.10686		0.35123	0.49796
0.04211	0.02041		0.17946	0.05467		0.40042	0.5222
0.0499	0.02169		0.13441	0.06624		0.44218	0.54729
	0.02255			0.09072			0.56541
	0.03117			0.04421			0.58227
14	16		14	16		14	16
0.0416943	0.0297406		0.148146	0.105526		0.431081	0.441039
0.000574658	0.000551918		0.00151758	0.00241142		0.00558927	0.00499826

## Sheet: Figure 3b
Figure 3b
WT
-0.522	0.04331	0.04734	0.03852	0.03576	0.0307	0.03209	0.03712	0.03132	0.03253	0.05049	0.04576	0.05931	0.0393	0.04896			14	0.0408936	0.0022957
-0.494	0.04958	0.04583	0.03777	0.03743	0.03463	0.03695	0.03928	0.03087	0.03472	0.05096	0.0471	0.05026	0.0483	0.04798			14	0.0422614	0.00185165
-0.467	0.0521	0.0486	0.041	0.03989	0.03209	0.03417	0.03725	0.03133	0.03216	0.05361	0.04206	0.05385	0.04479	0.05263			14	0.0425379	0.00226745
-0.439	0.04848	0.04521	0.04363	0.035	0.02899	0.03434	0.0387	0.0311	0.03491	0.05192	0.04896	0.06157	0.0392	0.05009			14	0.0422929	0.00247379
-0.412	0.05072	0.04681	0.03771	0.03486	0.02966	0.03357	0.03643	0.02976	0.03046	0.05296	0.0509	0.05738	0.03929	0.04788			14	0.0413136	0.00254316
-0.385	0.04655	0.0454	0.03847	0.03924	0.02455	0.03561	0.03617	0.02976	0.03367	0.05097	0.04688	0.05343	0.03678	0.04672			14	0.0403	0.00221739
-0.357	0.04956	0.04614	0.03574	0.03964	0.02634	0.03498	0.04089	0.03069	0.0319	0.0541	0.04124	0.05625	0.0418	0.04734			14	0.0411864	0.00236046
-0.33	0.0467	0.04824	0.04146	0.03956	0.03134	0.03079	0.03863	0.03219	0.03497	0.05467	0.04794	0.05924	0.04057	0.05153			14	0.0427021	0.00239342
-0.302	0.0446	0.04807	0.03437	0.03917	0.02653	0.03386	0.03616	0.03049	0.03304	0.05046	0.05158	0.04907	0.03601	0.05011			14	0.0402514	0.00226592
-0.275	0.04693	0.04659	0.03478	0.04021	0.0321	0.03274	0.03679	0.02735	0.0288	0.05008	0.04944	0.05677	0.03752	0.05322			14	0.0409514	0.00253528
-0.247	0.05211	0.04482	0.04236	0.03254	0.02729	0.03325	0.03869	0.03297	0.03544	0.04647	0.04703	0.05478	0.03805	0.05149			14	0.041235	0.00226578
-0.22	0.06344	0.05028	0.04185	0.03512	0.02729	0.03243	0.03669	0.02915	0.03804	0.05016	0.04869	0.05591	0.03911	0.05177			14	0.0428521	0.00286225
-0.192	0.04196	0.04724	0.03941	0.04174	0.02669	0.03437	0.03897	0.02995	0.037	0.04688	0.04595	0.05825	0.04263	0.04873			14	0.0414121	0.00216181
-0.165	0.0477	0.04743	0.04519	0.03613	0.02604	0.03239	0.03719	0.03003	0.0348	0.04704	0.04582	0.05567	0.03525	0.04593			14	0.0404721	0.00225701
-0.138	0.04981	0.0473	0.03629	0.03803	0.03003	0.0333	0.03965	0.03196	0.03532	0.04385	0.04458	0.05507	0.0392	0.04903			14	0.0409586	0.00200322
-0.11	0.04642	0.04288	0.03931	0.03487	0.02556	0.03528	0.03647	0.03087	0.03262	0.05067	0.04879	0.04786	0.03516	0.05105			14	0.0398436	0.00216802
-0.083	0.05511	0.04761	0.04244	0.03725	0.02733	0.04013	0.03781	0.02898	0.03237	0.04193	0.04555	0.05325	0.03858	0.04969			14	0.0412879	0.00225749
-0.055	0.05243	0.04334	0.03798	0.03849	0.02351	0.04266	0.03856	0.0333	0.03606	0.04586	0.04702	0.04722	0.03583	0.04702			14	0.0406629	0.0019748
-0.028	0.05712	0.0465	0.03958	0.03807	0.03299	0.04355	0.03689	0.03481	0.03507	0.04774	0.04129	0.05522	0.04129	0.05331			14	0.0431021	0.00209554
0	0.04569	0.04597	0.03851	0.04035	0.03387	0.05189	0.03924	0.04007	0.04183	0.05219	0.05464	0.05455	0.03446	0.0462			14	0.0442471	0.00188176
0.027	0.03779	0.0469	0.0413	0.04472	0.0476	0.05008	0.04368	0.04537	0.0404	0.04475	0.05717	0.05356	0.03574	0.04952			14	0.0456129	0.00156776
0.055	0.06502	0.05354	0.05022	0.05062	0.05714	0.05704	0.05508	0.05349	0.05723	0.04935	0.06982	0.05299	0.03897	0.04986			14	0.0543121	0.00195121
0.082	0.07404	0.05165	0.06366	0.06462	0.06667	0.06336	0.06	0.05922	0.06258	0.04731	0.07688	0.0582	0.04594	0.0572			14	0.0608093	0.00235595
0.109	0.09154	0.06595	0.07425	0.07235	0.07446	0.06742	0.06955	0.0647	0.07701	0.04866	0.08752	0.06654	0.05245	0.05874			14	0.0693671	0.00315483
0.137	0.11104	0.07368	0.07145	0.08462	0.08324	0.07503	0.08069	0.07537	0.08555	0.06107	0.0998	0.07106	0.05364	0.06636			14	0.0780429	0.00395258
0.164	0.1237	0.09242	0.07874	0.09904	0.09142	0.08073	0.09623	0.0753	0.09583	0.06764	0.11215	0.08338	0.06261	0.07523			14	0.0881729	0.00449844
0.192	0.1304	0.1023	0.09027	0.10934	0.09308	0.08567	0.09687	0.08516	0.10858	0.06672	0.12332	0.08687	0.07216	0.08269			14	0.095245	0.00483245
0.219	0.13963	0.11555	0.09538	0.11499	0.10643	0.0874	0.10854	0.0918	0.12067	0.09246	0.13536	0.10735	0.0855	0.09151			14	0.106612	0.00460372
0.247	0.13509	0.12353	0.09111	0.11614	0.10644	0.09851	0.11209	0.09825	0.13253	0.09776	0.1367	0.1006	0.09756	0.10102			14	0.110524	0.00418294
0.274	0.15107	0.12924	0.0991	0.12998	0.11025	0.10294	0.12645	0.10593	0.13463	0.11542	0.1485	0.11271	0.09824	0.10627			14	0.119338	0.00466992
0.302	0.16991	0.1431	0.10462	0.1297	0.11253	0.10472	0.12822	0.11402	0.15025	0.11932	0.15361	0.12817	0.10714	0.1176			14	0.127351	0.00538335
0.329	0.16419	0.14167	0.10559	0.13817	0.12215	0.11458	0.13462	0.12062	0.15102	0.12166	0.15919	0.13441	0.12686	0.11844			14	0.132369	0.00458394
0.356	0.17165	0.1537	0.12807	0.13767	0.13046	0.1194	0.14377	0.12472	0.16087	0.12758	0.16427	0.12839	0.13123	0.13383			14	0.139686	0.00440247
0.384	0.16981	0.161	0.12773	0.14831	0.12255	0.12379	0.14468	0.13302	0.16198	0.13756	0.17809	0.13299	0.15025	0.13758			14	0.144953	0.00465495
0.411	0.18337	0.16504	0.13388	0.15334	0.12506	0.12274	0.15426	0.13756	0.17608	0.15481	0.17173	0.14596	0.15353	0.14409			14	0.151532	0.00489175
0.439	0.18831	0.17036	0.11618	0.15226	0.12377	0.1343	0.15905	0.14681	0.18074	0.15567	0.17858	0.16117	0.16125	0.14449			14	0.15521	0.00562239
0.466	0.18447	0.17344	0.1281	0.1537	0.1285	0.13549	0.15675	0.15009	0.18471	0.14573	0.18476	0.15737	0.16566	0.14742			14	0.156871	0.00525496
0.494	0.18409	0.16992	0.13548	0.16118	0.13375	0.13987	0.16361	0.14927	0.19104	0.1482	0.18804	0.15978	0.1696	0.15361			14	0.160531	0.00498451
0.521	0.18527	0.17556	0.14323	0.16372	0.12249	0.14549	0.17094	0.15966	0.1917	0.15249	0.19525	0.16153	0.17634	0.15842			14	0.164435	0.00535211
0.548	0.19049	0.1769	0.13713	0.16964	0.13489	0.14462	0.17291	0.16067	0.19761	0.14308	0.19874	0.15949	0.17345	0.15597			14	0.165399	0.00567249
0.576	0.18806	0.17926	0.1551	0.17903	0.13573	0.1486	0.17456	0.16255	0.19834	0.16845	0.19791	0.17007	0.17955	0.16381			14	0.171501	0.00475015
0.603	0.18918	0.17789	0.14678	0.16773	0.14436	0.153	0.1828	0.17116	0.20742	0.16406	0.20225	0.17159	0.18284	0.16782			14	0.173491	0.00500721
0.631	0.20238	0.18185	0.15129	0.16534	0.13658	0.15466	0.17794	0.17411	0.20682	0.16718	0.20683	0.17035	0.20395	0.17292			14	0.176586	0.00586804
0.658	0.18462	0.17615	0.15316	0.17048	0.13658	0.15884	0.18395	0.17906	0.21051	0.17035	0.20087	0.168	0.20605	0.1792			14	0.176987	0.00542299
0.686	0.19823	0.18661	0.14753	0.17408	0.13082	0.16201	0.18299	0.18338	0.20603	0.16051	0.20061	0.17875	0.19581	0.17664			14	0.177429	0.00568422
0.713	0.20299	0.18468	0.15381	0.16819	0.13213	0.16179	0.18513	0.18277	0.21498	0.1621	0.20509	0.17916	0.20019	0.18634			14	0.179954	0.00604697
0.741	0.19755	0.18646	0.15293	0.16709	0.14289	0.16833	0.18893	0.18634	0.21716	0.1941	0.2111	0.17647	0.20422	0.1824			14	0.183998	0.00565026
0.768	0.18191	0.1829	0.14328	0.17947	0.13431	0.16632	0.19081	0.18864	0.21251	0.1803	0.21488	0.18144	0.20629	0.18203			14	0.181792	0.0060913
0.795	0.19777	0.18359	0.16345	0.1755	0.13359	0.17375	0.19027	0.19449	0.21658	0.17782	0.21277	0.18187	0.21642	0.18469			14	0.185897	0.005936
0.823	0.1951	0.18809	0.14523	0.17494	0.13509	0.17198	0.1912	0.19762	0.2122	0.17288	0.20262	0.18808	0.21005	0.18537			14	0.183604	0.00595758
0.85	0.19845	0.18658	0.15228	0.17463	0.15591	0.17613	0.19281	0.19818	0.21837	0.17584	0.21896	0.20377	0.22157	0.18431			14	0.189842	0.00585249
0.878	0.20145	0.19082	0.15082	0.1793	0.13412	0.17468	0.19573	0.20255	0.217	0.17262	0.20983	0.19195	0.22001	0.18527			14	0.187582	0.00646129
0.905	0.20439	0.1899	0.15622	0.17486	0.14625	0.16665	0.19568	0.20018	0.21503	0.1722	0.21581	0.19029	0.2197	0.18423			14	0.187956	0.00603973
0.933	0.20542	0.19295	0.15072	0.18049	0.13718	0.17004	0.19674	0.19743	0.20659	0.18642	0.21163	0.18844	0.22649	0.18796			14	0.188464	0.00630272
0.96	0.19387	0.18431	0.16361	0.17565	0.13723	0.16369	0.20172	0.19539	0.20958	0.18102	0.2133	0.18142	0.22073	0.18868			14	0.186443	0.00594963
0.988	0.20309	0.1866	0.15951	0.17839	0.13791	0.15951	0.19448	0.18918	0.20356	0.1834	0.20846	0.17964	0.21739	0.18888			14	0.185	0.00573599
1.015	0.19518	0.19487	0.1543	0.17045	0.12979	0.15207	0.18838	0.18616	0.19701	0.18654	0.20845	0.18746	0.22353	0.18843			14	0.183044	0.00648154
1.042	0.21931	0.18856	0.14062	0.1684	0.12489	0.14991	0.18751	0.1841	0.18576	0.17118	0.19744	0.18582	0.22305	0.18334			14	0.179278	0.00727247
1.07	0.18856	0.1855	0.13801	0.16343	0.11951	0.14444	0.17954	0.17531	0.18181	0.17439	0.17495	0.18031	0.21422	0.18738			14	0.171954	0.00640508
1.097	0.18993	0.18234	0.14284	0.15614	0.11697	0.13613	0.17018	0.16745	0.17828	0.18338	0.17385	0.16796	0.20762	0.18585			14	0.168494	0.00635335
1.125	0.18679	0.17528	0.13514	0.15091	0.11551	0.12679	0.16922	0.16452	0.16893	0.16602	0.15975	0.16598	0.19442	0.18005			14	0.161379	0.00599975
1.152	0.19165	0.16702	0.1196	0.14859	0.11382	0.13219	0.15973	0.15825	0.16161	0.16385	0.15916	0.16371	0.20177	0.16964			14	0.157899	0.00643234
1.18	0.16667	0.1584	0.11147	0.13527	0.10724	0.12462	0.15035	0.15486	0.15212	0.15713	0.15335	0.15241	0.18173	0.16304			14	0.147761	0.00560873
1.207	0.16511	0.14836	0.11426	0.13345	0.1148	0.11737	0.14762	0.14606	0.14776	0.14434	0.15066	0.14711	0.16945	0.16189			14	0.143446	0.00472966
1.235	0.156	0.14097	0.10744	0.13028	0.10251	0.11812	0.13722	0.1447	0.13578	0.13739	0.1298	0.13811	0.15826	0.15112			14	0.134836	0.00441125
1.262	0.16791	0.14149	0.10151	0.12577	0.09186	0.1136	0.13265	0.13913	0.13125	0.133	0.13053	0.12431	0.15535	0.14691			14	0.131091	0.0053287
1.289	0.13903	0.1263	0.10165	0.11786	0.09675	0.10301	0.12678	0.1324	0.12441	0.12812	0.12003	0.12322	0.15263	0.14083			14	0.123787	0.00417057
1.317	0.13546	0.12703	0.08821	0.10929	0.09244	0.10257	0.12743	0.12844	0.12092	0.12322	0.12173	0.12091	0.15365	0.13127			14	0.120184	0.00461569
1.344	0.13199	0.11831	0.09734	0.10101	0.08791	0.09871	0.11957	0.11946	0.11333	0.11095	0.10547	0.11604	0.12558	0.1246			14	0.112162	0.00335587
1.372	0.1376	0.11382	0.08877	0.10629	0.09308	0.09766	0.11209	0.119	0.10553	0.11138	0.10341	0.10576	0.12502	0.12322			14	0.110188	0.00351443
1.399	0.1293	0.10782	0.08639	0.09618	0.07641	0.09178	0.10793	0.11007	0.10394	0.0927	0.09883	0.11474	0.12292	0.11705			14	0.104004	0.00391307
1.427	0.13332	0.10845	0.07793	0.09454	0.06752	0.09064	0.10615	0.1126	0.09831	0.09348	0.09422	0.10273	0.1139	0.11535			14	0.100653	0.00441448
1.454	0.12291	0.10502	0.08799	0.0914	0.07073	0.08808	0.09695	0.10002	0.09517	0.08986	0.08968	0.10345	0.10991	0.11245			14	0.0974014	0.00346063
1.481	0.11278	0.09517	0.07395	0.08081	0.06687	0.08625	0.09285	0.10523	0.08554	0.08212	0.08337	0.08682	0.11514	0.10908			14	0.0911414	0.00391583
1.509	0.1113	0.0913	0.07323	0.08498	0.06293	0.07987	0.09617	0.09841	0.08192	0.09493	0.08349	0.0956	0.09162	0.09998			14	0.0889807	0.00327916
1.536	0.11535	0.08996	0.06275	0.07609	0.05695	0.07708	0.09435	0.09771	0.07976	0.08251	0.07237	0.08808	0.10259	0.09352			14	0.0849336	0.00419528
1.564	0.10586	0.0826	0.07669	0.07612	0.05278	0.07717	0.08743	0.09365	0.07813	0.08483	0.07871	0.08521	0.08974	0.09541			14	0.0831664	0.00326451
1.591	0.09329	0.08226	0.06879	0.07375	0.0562	0.07617	0.08765	0.09419	0.07394	0.07513	0.07526	0.08276	0.08356	0.09625			14	0.0799429	0.00292269
1.619	0.09976	0.08977	0.06411	0.06996	0.04851	0.07252	0.08348	0.08782	0.06973	0.07811	0.08017	0.07447	0.08511	0.09291			14	0.0783164	0.00351823
1.646	0.09311	0.07978	0.06308	0.06899	0.05239	0.07079	0.07942	0.08303	0.06887	0.0702	0.07235	0.07845	0.07987	0.08555			14	0.0747057	0.00272889
1.674	0.09399	0.07557	0.06259	0.06704	0.05123	0.06804	0.07591	0.08142	0.06584	0.08007	0.06354	0.07312	0.07257	0.08219			14	0.0723657	0.00281161
1.701	0.09227	0.07766	0.05546	0.06446	0.04463	0.0679	0.07252	0.07829	0.0665	0.06251	0.0712	0.07081	0.06605	0.07765			14	0.0691364	0.0030146
1.728	0.0777	0.07384	0.06017	0.06662	0.04688	0.06748	0.07102	0.07313	0.05995	0.06562	0.06378	0.06969	0.06979	0.07578			14	0.0672464	0.00212272
1.756	0.08324	0.07084	0.06033	0.0602	0.04031	0.06506	0.07196	0.07589	0.0588	0.05431	0.06248	0.06839	0.06727	0.07961			14	0.0656207	0.00293899
1.783	0.07807	0.06693	0.05545	0.06038	0.04192	0.06044	0.07256	0.07287	0.05842	0.07009	0.06212	0.06963	0.06774	0.07632			14	0.06521	0.00256094
1.811	0.08419	0.06534	0.0512	0.05511	0.03716	0.05999	0.068	0.06879	0.0553	0.07676	0.06432	0.06836	0.06329	0.06897			14	0.0633414	0.00306026
1.838	0.08051	0.06323	0.05777	0.05813	0.03935	0.05767	0.06537	0.06808	0.056	0.06319	0.05877	0.07292	0.06595	0.07416			14	0.0629357	0.00264721
1.866	0.07997	0.06613	0.05127	0.06147	0.03638	0.06002	0.06456	0.06755	0.05584	0.0669	0.05688	0.06829	0.05898	0.07003			14	0.0617336	0.00272695
1.893	0.07006	0.06444	0.05119	0.05243	0.03671	0.05623	0.06272	0.06673	0.0508	0.06141	0.06051	0.0646	0.05525	0.07048			14	0.0588257	0.00244309
1.921	0.06634	0.05869	0.05086	0.05166	0.03511	0.05484	0.0638	0.06687	0.05148	0.06015	0.05551	0.06884	0.05859	0.06904			14	0.0579843	0.00245903
1.948	0.08217	0.05789	0.05022	0.0513	0.03162	0.05434	0.06439	0.06022	0.04971	0.06382	0.0588	0.05853	0.05989	0.06879			14	0.0579779	0.00302752
1.975	0.06783	0.06227	0.05502	0.05275	0.033	0.05427	0.06058	0.05839	0.04869	0.06067	0.05436	0.06548	0.05542	0.06808			14	0.056915	0.00240399
2.003	0.06567	0.06355	0.05506	0.05439	0.03608	0.05311	0.06216	0.05962	0.04726	0.05978	0.05451	0.06619	0.05745	0.06692			14	0.0572679	0.00223087
2.03	0.06877	0.06485	0.05003	0.05174	0.03421	0.05047	0.05777	0.05547	0.04936	0.05759	0.05692	0.06597	0.05513	0.0594			14	0.0555486	0.00229705
2.058	0.07072	0.0557	0.04979	0.04784	0.03181	0.05004	0.05963	0.05765	0.04498	0.05787	0.05293	0.06353	0.05209	0.05865			14	0.0538021	0.00246318
2.085	0.06137	0.0598	0.05305	0.05201	0.02924	0.04871	0.05433	0.05465	0.04801	0.0626	0.0497	0.06431	0.05046	0.06301			14	0.0536607	0.00241461
2.113	0.06746	0.05394	0.03819	0.05042	0.02956	0.05195	0.05467	0.05369	0.04471	0.05656	0.05411	0.0531	0.05427	0.0591			14	0.0515521	0.00243812
2.14	0.06563	0.06113	0.04995	0.04795	0.02829	0.04806	0.05314	0.05427	0.04537	0.05514	0.05476	0.05892	0.05474	0.06222			14	0.0528264	0.00244229
2.167	0.06381	0.05788	0.0459	0.04716	0.03259	0.04735	0.05532	0.05103	0.04646	0.05745	0.05403	0.0652	0.04717	0.05806			14	0.0521007	0.00227708
2.195	0.07022	0.05069	0.04289	0.04341	0.02491	0.04863	0.0565	0.05152	0.04301	0.05475	0.05435	0.06021	0.04783	0.06053			14	0.050675	0.00285458
2.222	0.05533	0.0559	0.04166	0.04881	0.0297	0.04583	0.05275	0.04896	0.04573	0.05602	0.05372	0.06647	0.04668	0.05566			14	0.05023	0.00228973
2.25	0.06838	0.05584	0.0481	0.04498	0.03053	0.04635	0.05226	0.04886	0.04122	0.05874	0.04902	0.06357	0.04935	0.06268			14	0.05142	0.00264275
2.277	0.05725	0.05368	0.05219	0.04577	0.02794	0.0452	0.0515	0.04679	0.03926	0.06012	0.04921	0.05917	0.05162	0.05844			14	0.0498671	0.00232889
2.305	0.0543	0.05325	0.04515	0.04208	0.02655	0.04213	0.05157	0.04525	0.03816	0.06328	0.04365	0.05636	0.04285	0.05932			14	0.0474214	0.00256175
2.332	0.06854	0.05272	0.04423	0.04777	0.02464	0.04492	0.0486	0.04664	0.04106	0.05605	0.05305	0.06122	0.04939	0.05596			14	0.0496279	0.00273083
2.36	0.06536	0.05381	0.03686	0.04197	0.02142	0.04264	0.04736	0.04847	0.04612	0.05817	0.05227	0.05092	0.04988	0.05395			14	0.0478	0.00277701
2.387	0.05606	0.05788	0.04082	0.0423	0.02035	0.04513	0.05048	0.04694	0.03878	0.0545	0.0492	0.05617	0.04272	0.05665			14	0.0469986	0.00268365
2.414	0.05522	0.05187	0.03923	0.04448	0.0241	0.04329	0.05013	0.04589	0.04217	0.05966	0.05068	0.05096	0.05003	0.05433			14	0.0472886	0.00232259
2.442	0.05264	0.05227	0.04575	0.04018	0.02697	0.04252	0.04982	0.04467	0.04385	0.05686	0.04759	0.05524	0.04301	0.05062			14	0.0465707	0.00202205
2.469	0.05907	0.05195	0.04471	0.04544	0.0252	0.04296	0.04611	0.04181	0.03929	0.06021	0.04831	0.06086	0.04175	0.05926			14	0.0476379	0.00266962
2.497	0.06342	0.05261	0.0379	0.0416	0.02228	0.04083	0.05107	0.04241	0.03985	0.04349	0.0509	0.05975	0.04951	0.05355			14	0.0463693	0.00275829
2.524	0.0555	0.05297	0.04319	0.04703	0.02496	0.03984	0.05001	0.04135	0.04123	0.05559	0.05208	0.05591	0.05063	0.05369			14	0.0474271	0.00230631
2.552	0.04998	0.04809	0.04073	0.0398	0.02029	0.04319	0.04561	0.04083	0.03539	0.04956	0.05385	0.0601	0.04519	0.05729			14	0.0449929	0.00265384
2.579	0.0613	0.05196	0.04345	0.03836	0.0307	0.04083	0.04656	0.04535	0.04099	0.057	0.04804	0.05427	0.04653	0.05308			14	0.04703	0.00216141
2.607	0.05416	0.04967	0.04517	0.04575	0.0173	0.04019	0.04738	0.0399	0.03789	0.05431	0.04733	0.05633	0.04588	0.05375			14	0.0453579	0.00264677
2.634	0.05086	0.05523	0.04213	0.04367	0.02279	0.04123	0.04735	0.04038	0.03984	0.05037	0.0494	0.05872	0.04527	0.05373			14	0.0457836	0.00236052
2.661	0.05741	0.04973	0.04632	0.04416	0.02232	0.04262	0.04746	0.03948	0.03632	0.04899	0.04886	0.05295	0.05065	0.05522			14	0.0458921	0.00237893
2.689	0.06037	0.0522	0.04002	0.0416	0.02329	0.04018	0.04531	0.03949	0.03688	0.05872	0.04942	0.05752	0.04446	0.0522			14	0.0458329	0.00269547
2.716	0.05978	0.05194	0.04088	0.04336	0.01957	0.041	0.0445	0.04113	0.03845	0.05385	0.04857	0.05537	0.04647	0.05303			14	0.0455643	0.00263939
2.744	0.0474	0.04723	0.04082	0.04316	0.02688	0.04205	0.04598	0.04045	0.0375	0.05079	0.05197	0.05818	0.04746	0.05385			14	0.0452657	0.0020778
2.771	0.04922	0.04701	0.04109	0.04357	0.02048	0.04274	0.04887	0.03806	0.03472	0.05085	0.0479	0.06135	0.04251	0.05113			14	0.04425	0.00252482
2.799	0.05656	0.04881	0.0392	0.04169	0.02122	0.04253	0.04702	0.04083	0.03655	0.05484	0.05501	0.05139	0.04077	0.04559			14	0.0444293	0.0024682
2.826	0.05528	0.04911	0.03953	0.0391	0.01867	0.03738	0.04796	0.03904	0.03652	0.04844	0.04768	0.05882	0.04964	0.05439			14	0.0443971	0.00274307
2.854	0.05429	0.04588	0.03689	0.04063	0.01969	0.03773	0.04801	0.04038	0.04173	0.05153	0.0478	0.05415	0.04372	0.04874			14	0.043655	0.00238009
2.881	0.05437	0.05059	0.04264	0.04314	0.02286	0.03761	0.04625	0.03889	0.03616	0.05499	0.05201	0.05905	0.04702	0.05073			14	0.0454507	0.00253581
2.908	0.04826	0.04595	0.04938	0.04051	0.02035	0.03662	0.04405	0.03743	0.03778	0.04908	0.04937	0.0528	0.04396	0.04821			14	0.043125	0.00222104
2.936	0.05673	0.05194	0.03793	0.04081	0.0212	0.03644	0.04295	0.03828	0.03744	0.05363	0.04758	0.05619	0.03719	0.05549			14	0.0438429	0.00273175
2.963	0.04941	0.0473	0.04365	0.03854	0.02077	0.03863	0.04008	0.03794	0.03504	0.0603	0.0505	0.0569	0.05209	0.05204			14	0.0445136	0.00274531
2.991	0.05089	0.0493	0.03452	0.03968	0.01966	0.03683	0.04144	0.03669	0.03687	0.05316	0.0495	0.05565	0.04939	0.05046			14	0.0431457	0.00261988
3.018	0.05834	0.05222	0.03669	0.03425	0.02075	0.03903	0.04497	0.03941	0.03565	0.0482	0.04784	0.05955	0.03934	0.05182			14	0.0434329	0.00280428
3.046	0.05126	0.04708	0.03949	0.03788	0.01853	0.03994	0.04464	0.03794	0.0369	0.05017	0.04588	0.05515	0.04002	0.04838			14	0.0423757	0.00238672
3.073	0.05281	0.04359	0.04151	0.03664	0.01745	0.04096	0.04321	0.03574	0.03491	0.04971	0.05415	0.05314	0.04499	0.04951			14	0.0427371	0.00260173
3.1	0.05175	0.05088	0.04038	0.03834	0.0229	0.03713	0.04264	0.03579	0.0361	0.04819	0.04988	0.05573	0.04361	0.0494			14	0.0430514	0.00232408
3.128	0.05051	0.0453	0.04115	0.03391	0.01992	0.03634	0.04218	0.03581	0.03453	0.05136	0.04726	0.05668	0.04392	0.05322			14	0.0422921	0.00259157
3.155	0.0512	0.04838	0.03509	0.03916	0.02212	0.03921	0.04523	0.03684	0.0366	0.05144	0.04651	0.04948	0.04235	0.04803			14	0.04226	0.00216277
3.183	0.05144	0.0472	0.04164	0.03744	0.02025	0.04032	0.04385	0.03712	0.03668	0.04574	0.04776	0.05247	0.03895	0.05428			14	0.04251	0.00232254
3.21	0.0533	0.04929	0.03602	0.04021	0.02057	0.03712	0.04428	0.03698	0.03449	0.04852	0.04773	0.05517	0.04238	0.05467			14	0.0429093	0.0025544
3.238	0.05872	0.04568	0.04705	0.03975	0.01921	0.03561	0.04051	0.03546	0.03374	0.05229	0.04165	0.06057	0.03984	0.05097			14	0.0429321	0.00289079
3.265	0.04746	0.04437	0.04057	0.04234	0.02065	0.03782	0.04204	0.03622	0.03485	0.04515	0.04727	0.0472	0.04698	0.04799			14	0.0414936	0.00198517
3.293	0.04934	0.05053	0.03511	0.03899	0.02463	0.03887	0.03843	0.03787	0.03986	0.04706	0.04922	0.05544	0.03963	0.04939			14	0.042455	0.00215442
NCLX KO
-0.522	0.04005	0.02793	0.04534	0.01771	0.03223	0.02646	0.02259	0.03384	0.04818	0.02464	0.0363	0.02644	0.01886	0.02177	0.02348	0.03006	16	0.0297425	0.00225804
-0.494	0.03936	0.02977	0.04311	0.01819	0.03542	0.02546	0.02272	0.02903	0.04673	0.02674	0.03537	0.0276	0.01782	0.0234	0.02117	0.03191	16	0.0296125	0.00214008
-0.467	0.04304	0.02693	0.04425	0.01779	0.03425	0.02611	0.02715	0.03134	0.04784	0.02336	0.03414	0.02722	0.01894	0.0223	0.025	0.03163	16	0.0300806	0.00220899
-0.439	0.0404	0.02897	0.04378	0.01722	0.03248	0.02587	0.02451	0.02891	0.04573	0.02464	0.03552	0.02626	0.01889	0.02027	0.02258	0.03098	16	0.0291881	0.00214201
-0.412	0.04444	0.03149	0.04695	0.01857	0.03564	0.02515	0.02461	0.02887	0.04309	0.02622	0.03384	0.02646	0.01681	0.02086	0.02353	0.03009	16	0.0297887	0.00226009
-0.385	0.04246	0.02844	0.04545	0.01874	0.0353	0.02303	0.0224	0.02704	0.04417	0.0247	0.03471	0.02535	0.01868	0.02205	0.02325	0.03209	16	0.0292412	0.00220899
-0.357	0.0389	0.02919	0.04558	0.0177	0.03485	0.02688	0.02271	0.03042	0.04385	0.02807	0.03414	0.02455	0.02243	0.02062	0.02338	0.02822	16	0.0294681	0.00203164
-0.33	0.04576	0.03042	0.04716	0.01582	0.03484	0.02467	0.02176	0.02663	0.0462	0.02455	0.03472	0.02544	0.01967	0.02087	0.02217	0.03039	16	0.0294419	0.00246385
-0.302	0.03866	0.02862	0.04227	0.01708	0.03287	0.02614	0.02438	0.03205	0.04564	0.02403	0.03562	0.0259	0.01835	0.01995	0.02179	0.03153	16	0.029055	0.00211555
-0.275	0.04281	0.03172	0.04232	0.01975	0.03384	0.02573	0.02443	0.03277	0.04534	0.02504	0.03049	0.02611	0.01901	0.02297	0.025	0.03134	16	0.0299169	0.00200806
-0.247	0.03991	0.02796	0.04311	0.0224	0.03098	0.02508	0.02426	0.03011	0.04768	0.02524	0.03425	0.02635	0.02022	0.02391	0.02297	0.03033	16	0.0296725	0.00197622
-0.22	0.04468	0.0314	0.04457	0.01917	0.03246	0.02461	0.02304	0.02722	0.04247	0.0267	0.03398	0.02442	0.01954	0.02175	0.02223	0.02999	16	0.0292644	0.00212217
-0.192	0.03983	0.03101	0.04545	0.01829	0.03356	0.02603	0.02723	0.02829	0.04276	0.02757	0.03175	0.02518	0.02024	0.02149	0.02161	0.03151	16	0.0294875	0.00198292
-0.165	0.03958	0.02939	0.04249	0.01708	0.03404	0.02782	0.02289	0.02935	0.04383	0.0268	0.03372	0.0262	0.01933	0.0226	0.02323	0.0288	16	0.0291969	0.00196052
-0.138	0.04287	0.02615	0.04458	0.01758	0.03326	0.02465	0.02482	0.02738	0.04481	0.02632	0.0349	0.02831	0.01836	0.02232	0.02239	0.02881	16	0.0292194	0.00216413
-0.11	0.03999	0.02732	0.04568	0.01778	0.03252	0.02669	0.02164	0.02928	0.04599	0.02664	0.03305	0.02655	0.02107	0.02188	0.02244	0.02943	16	0.0292469	0.00211359
-0.083	0.03741	0.02688	0.04535	0.02148	0.03316	0.02832	0.02432	0.02718	0.04296	0.02862	0.03303	0.02685	0.01971	0.02216	0.02326	0.03285	16	0.0295963	0.00186317
-0.055	0.04455	0.02619	0.04848	0.02196	0.03259	0.03196	0.02607	0.03352	0.04443	0.03066	0.03378	0.02532	0.01618	0.02136	0.02351	0.03276	16	0.0308325	0.00225453
-0.028	0.04653	0.02765	0.04973	0.02215	0.03371	0.03458	0.02535	0.0353	0.04605	0.04048	0.03728	0.02741	0.01731	0.02204	0.03132	0.03121	16	0.0330063	0.00234898
0	0.04544	0.03213	0.05192	0.0219	0.03247	0.03888	0.03391	0.03842	0.04527	0.04304	0.03408	0.02736	0.02512	0.02529	0.03173	0.03453	16	0.0350931	0.00208314
0.027	0.05297	0.03431	0.05754	0.02968	0.03584	0.04203	0.0362	0.04636	0.0488	0.05348	0.03645	0.02764	0.02069	0.02856	0.03936	0.03523	16	0.0390713	0.00260504
0.055	0.06198	0.04351	0.06002	0.02815	0.03736	0.04717	0.045	0.04905	0.04996	0.0598	0.03849	0.0344	0.02724	0.0341	0.0438	0.0391	16	0.0436956	0.00267798
0.082	0.06849	0.05047	0.06797	0.0315	0.04283	0.0529	0.04857	0.05374	0.05186	0.07473	0.04665	0.03881	0.02834	0.03627	0.05576	0.04109	16	0.0493738	0.00329049
0.109	0.07494	0.05925	0.07809	0.03592	0.04569	0.05755	0.05749	0.06572	0.05774	0.07636	0.04946	0.0457	0.0393	0.04226	0.05703	0.04014	16	0.055165	0.00337972
0.137	0.08404	0.06625	0.07861	0.03253	0.04883	0.06227	0.06276	0.07015	0.05942	0.08833	0.05502	0.05173	0.03962	0.04417	0.06545	0.04526	16	0.0596525	0.00396104
0.164	0.08413	0.08026	0.08606	0.03601	0.05538	0.07078	0.07656	0.07885	0.06796	0.0937	0.0601	0.05408	0.04115	0.04735	0.0691	0.04523	16	0.0654188	0.00437564
0.192	0.09243	0.08614	0.09193	0.04469	0.06159	0.0748	0.07943	0.09312	0.07832	0.09865	0.06798	0.06496	0.04882	0.05084	0.07122	0.04777	16	0.0720431	0.00445648
0.219	0.09905	0.0942	0.10005	0.04534	0.06546	0.08068	0.08343	0.09577	0.07833	0.11096	0.07022	0.07002	0.05139	0.05629	0.07577	0.04654	16	0.0764687	0.00504785
0.247	0.10284	0.10002	0.1028	0.04473	0.06891	0.08656	0.09105	0.10202	0.08645	0.11626	0.08101	0.08042	0.05421	0.05644	0.08239	0.04991	16	0.0816262	0.00536418
0.274	0.10491	0.10882	0.10869	0.04414	0.07403	0.09121	0.09658	0.11018	0.09223	0.12487	0.08318	0.0812	0.054	0.05962	0.08346	0.05026	16	0.0854613	0.00598338
0.302	0.11388	0.1103	0.11085	0.04746	0.07937	0.09677	0.10506	0.11544	0.09995	0.13	0.08734	0.08436	0.06317	0.05939	0.08688	0.05365	16	0.0902419	0.00611841
0.329	0.11747	0.12013	0.11825	0.04726	0.08709	0.10173	0.1099	0.11852	0.1027	0.13671	0.09599	0.09171	0.058	0.06584	0.0893	0.05496	16	0.0947225	0.00661555
0.356	0.11762	0.12797	0.1215	0.05519	0.09152	0.10214	0.11572	0.12832	0.10815	0.14169	0.09788	0.09612	0.0595	0.0693	0.09447	0.05654	16	0.0989769	0.00676941
0.384	0.12456	0.1293	0.12053	0.05195	0.09586	0.11104	0.12208	0.13421	0.111	0.14384	0.10011	0.10112	0.05838	0.07048	0.09412	0.05885	16	0.101714	0.00716402
0.411	0.12616	0.13757	0.12797	0.05779	0.09881	0.11474	0.12471	0.13942	0.11781	0.14924	0.10608	0.1053	0.06422	0.06991	0.09853	0.05826	16	0.106032	0.00741553
0.439	0.13166	0.13246	0.1279	0.06033	0.09747	0.11939	0.12636	0.14063	0.12142	0.15406	0.11546	0.1084	0.06547	0.07423	0.09369	0.05985	16	0.108049	0.00744389
0.466	0.13066	0.14414	0.13042	0.05766	0.10529	0.12119	0.13239	0.15071	0.12134	0.16352	0.10774	0.11168	0.06694	0.07342	0.09771	0.06022	16	0.110939	0.00812993
0.494	0.13196	0.14219	0.13536	0.06098	0.10771	0.1267	0.13411	0.15832	0.12845	0.1632	0.11267	0.11566	0.06725	0.07635	0.10138	0.06317	16	0.114091	0.00814811
0.521	0.13546	0.14717	0.13913	0.06611	0.11361	0.1262	0.13753	0.15718	0.1284	0.16336	0.11322	0.11644	0.07773	0.07666	0.09994	0.06488	16	0.116439	0.00788679
0.548	0.13931	0.15183	0.14171	0.06312	0.11929	0.12975	0.14133	0.1603	0.13108	0.16936	0.11651	0.11772	0.0683	0.07891	0.10318	0.06486	16	0.118535	0.00853769
0.576	0.1422	0.15246	0.14094	0.06527	0.12181	0.13551	0.14138	0.16293	0.13537	0.1756	0.11982	0.12004	0.06569	0.08003	0.10449	0.06532	16	0.120554	0.00880924
0.603	0.13936	0.15634	0.14805	0.06703	0.12365	0.14018	0.14743	0.16451	0.1394	0.18138	0.11716	0.1206	0.07164	0.08188	0.10344	0.06616	16	0.123013	0.00899397
0.631	0.14468	0.15835	0.14682	0.0621	0.12713	0.14103	0.14914	0.17506	0.14209	0.18125	0.11951	0.12462	0.06697	0.07862	0.10428	0.06568	16	0.124208	0.0096232
0.658	0.14282	0.1656	0.14733	0.06213	0.12738	0.14295	0.15309	0.17917	0.14176	0.18104	0.12337	0.12734	0.07393	0.08501	0.10973	0.06759	16	0.12689	0.00948184
0.686	0.14693	0.16526	0.14958	0.06404	0.1338	0.15171	0.1515	0.18221	0.14854	0.18656	0.12629	0.12576	0.07622	0.08075	0.10934	0.06979	16	0.129268	0.00976254
0.713	0.14542	0.16385	0.15215	0.06413	0.13394	0.1469	0.15373	0.19249	0.14712	0.18192	0.12281	0.12559	0.07534	0.08587	0.10683	0.07023	16	0.12927	0.00980608
0.741	0.14445	0.16084	0.15332	0.06621	0.13599	0.15405	0.15633	0.17626	0.14786	0.19275	0.12389	0.12436	0.07388	0.08248	0.11483	0.0727	16	0.130013	0.00967539
0.768	0.14528	0.16393	0.15228	0.06773	0.13485	0.15506	0.15592	0.18446	0.14989	0.19401	0.12606	0.13384	0.07205	0.08461	0.10703	0.072	16	0.131188	0.0099705
0.795	0.14539	0.16535	0.15416	0.06845	0.1357	0.15742	0.15836	0.18774	0.15229	0.18972	0.13174	0.127	0.07054	0.08483	0.10899	0.07075	16	0.131777	0.0100693
0.823	0.14839	0.16526	0.15523	0.06794	0.14094	0.15503	0.16227	0.18788	0.15371	0.19207	0.13117	0.13208	0.07716	0.08388	0.10907	0.07163	16	0.133357	0.010044
0.85	0.1523	0.16584	0.15715	0.06672	0.14099	0.15976	0.1596	0.1906	0.15291	0.1896	0.12556	0.12978	0.0752	0.08956	0.11017	0.07243	16	0.133636	0.0100643
0.878	0.15112	0.16767	0.15958	0.06871	0.14184	0.16062	0.15988	0.18897	0.15434	0.19639	0.1271	0.13605	0.07799	0.08823	0.10821	0.07233	16	0.134939	0.0101755
0.905	0.1513	0.17241	0.16013	0.06421	0.14615	0.15542	0.1606	0.19321	0.15542	0.19379	0.12768	0.13229	0.07508	0.08793	0.11327	0.07538	16	0.135267	0.0103398
0.933	0.1557	0.16704	0.15753	0.06479	0.1476	0.15369	0.16034	0.19023	0.15707	0.19214	0.12938	0.13123	0.08029	0.08367	0.10506	0.07361	16	0.134336	0.0102422
0.96	0.15286	0.1711	0.15687	0.06256	0.14664	0.14908	0.15512	0.19425	0.16075	0.18568	0.12949	0.13324	0.07599	0.08357	0.10567	0.06938	16	0.133266	0.0104298
0.988	0.15172	0.17309	0.15555	0.06154	0.14223	0.1421	0.15243	0.1876	0.1607	0.17312	0.13105	0.13134	0.07735	0.08101	0.09998	0.06738	16	0.130512	0.0101201
1.015	0.13983	0.16465	0.15114	0.0615	0.14829	0.14061	0.1464	0.17648	0.15814	0.19179	0.13742	0.12614	0.06857	0.07947	0.09325	0.0648	16	0.12803	0.0103801
1.042	0.13958	0.15956	0.14627	0.05377	0.14237	0.13779	0.13909	0.16919	0.15758	0.16047	0.13091	0.12306	0.06645	0.07334	0.09269	0.0637	16	0.122239	0.00972206
1.07	0.13147	0.15602	0.14054	0.05566	0.13632	0.13151	0.13246	0.16187	0.15601	0.15814	0.12711	0.12189	0.05941	0.07184	0.09178	0.0624	16	0.118402	0.00939126
1.097	0.1269	0.14955	0.13681	0.05269	0.13379	0.12647	0.13024	0.15975	0.15122	0.15099	0.11997	0.11788	0.06534	0.06791	0.08557	0.05814	16	0.114576	0.00909052
1.125	0.12305	0.14033	0.13591	0.04826	0.12789	0.12377	0.12453	0.14611	0.1468	0.13812	0.11431	0.11276	0.06046	0.06276	0.08345	0.05807	16	0.109161	0.008623
1.152	0.12057	0.13743	0.12852	0.05177	0.12557	0.11919	0.11963	0.14988	0.14118	0.14141	0.11199	0.11078	0.05611	0.06252	0.07278	0.05665	16	0.106624	0.0086069
1.18	0.11524	0.12979	0.12482	0.04839	0.1185	0.11213	0.11317	0.14592	0.13721	0.12605	0.10526	0.10177	0.05752	0.05612	0.07452	0.05421	16	0.101289	0.00809171
1.207	0.10985	0.12248	0.12051	0.05006	0.1142	0.10826	0.10616	0.13745	0.13694	0.12346	0.10276	0.09992	0.05424	0.05334	0.07033	0.05371	16	0.0977294	0.00773564
1.235	0.10602	0.1153	0.11656	0.04315	0.11325	0.10556	0.09868	0.12903	0.12889	0.1144	0.1007	0.0915	0.04914	0.04927	0.06615	0.04947	16	0.0923169	0.00759854
1.262	0.10172	0.11096	0.11599	0.0394	0.10858	0.10301	0.09476	0.12562	0.12566	0.10647	0.09303	0.09095	0.0466	0.04862	0.05965	0.04908	16	0.0887563	0.00745489
1.289	0.10101	0.10687	0.10764	0.04148	0.10053	0.09779	0.09049	0.12492	0.12123	0.10375	0.09004	0.08556	0.04143	0.04953	0.0592	0.04899	16	0.0856538	0.00706269
1.317	0.09566	0.10027	0.10758	0.0424	0.10057	0.09887	0.0859	0.1134	0.11743	0.10012	0.08454	0.0824	0.04196	0.04394	0.05853	0.0478	16	0.0825856	0.00668658
1.344	0.09278	0.09474	0.10382	0.03827	0.0955	0.09421	0.08331	0.11162	0.11661	0.0949	0.08065	0.077	0.04218	0.04715	0.05331	0.04557	16	0.0794762	0.0064926
1.372	0.08986	0.09674	0.0981	0.03575	0.09222	0.09173	0.07623	0.1093	0.10884	0.09535	0.07462	0.07487	0.03803	0.0432	0.05304	0.04528	16	0.0764475	0.00638732
1.399	0.0855	0.09177	0.09527	0.03495	0.08631	0.08406	0.07244	0.10511	0.10866	0.08841	0.07222	0.07178	0.03635	0.04127	0.05009	0.04653	16	0.07317	0.00607915
1.427	0.08333	0.08738	0.0916	0.03559	0.08361	0.0825	0.06998	0.09588	0.10525	0.08609	0.07011	0.0698	0.03202	0.03968	0.04705	0.04366	16	0.0702206	0.005854
1.454	0.07918	0.08446	0.09001	0.03635	0.08163	0.0794	0.06914	0.09354	0.0996	0.085	0.06621	0.06966	0.03594	0.03933	0.04602	0.04025	16	0.0684825	0.00549401
1.481	0.07854	0.07614	0.08929	0.033	0.07733	0.07969	0.06758	0.09577	0.0959	0.07199	0.06648	0.06361	0.03152	0.03708	0.04372	0.04312	16	0.0656725	0.00542958
1.509	0.07834	0.0782	0.08901	0.03178	0.07506	0.07249	0.06265	0.08917	0.09238	0.07173	0.06401	0.06051	0.03173	0.03686	0.03937	0.03858	16	0.0632419	0.00532274
1.536	0.07222	0.07092	0.08396	0.02939	0.07095	0.07035	0.06169	0.08842	0.09037	0.06978	0.06025	0.05708	0.02773	0.03384	0.04263	0.04106	16	0.060665	0.00509201
1.564	0.06917	0.07129	0.08022	0.03065	0.07004	0.06937	0.05397	0.08107	0.09026	0.06452	0.05876	0.05418	0.03062	0.03455	0.04139	0.03808	16	0.0586338	0.00475661
1.591	0.06866	0.06682	0.07762	0.02928	0.06639	0.06779	0.05292	0.08307	0.09019	0.06649	0.05879	0.05489	0.02996	0.03355	0.03973	0.03732	16	0.0577169	0.00478041
1.619	0.06136	0.06239	0.07804	0.02969	0.06304	0.06541	0.05502	0.07844	0.08421	0.06242	0.05348	0.0508	0.02738	0.03037	0.03804	0.03992	16	0.0550006	0.00447294
1.646	0.06833	0.06094	0.07513	0.02563	0.06029	0.06351	0.05078	0.07199	0.08093	0.06012	0.05243	0.0499	0.0243	0.03025	0.03566	0.03792	16	0.0530069	0.00446099
1.674	0.06424	0.05981	0.07502	0.02685	0.06049	0.05984	0.04995	0.07051	0.0782	0.05992	0.05193	0.04606	0.02847	0.03108	0.03471	0.03836	16	0.052215	0.00414007
1.701	0.05827	0.0562	0.07465	0.02763	0.0594	0.05903	0.04994	0.06915	0.07847	0.05259	0.05064	0.04471	0.02946	0.02872	0.03638	0.03774	16	0.0508113	0.00397762
1.728	0.05929	0.05635	0.07255	0.02589	0.0565	0.05785	0.04666	0.06898	0.076	0.05081	0.05195	0.04437	0.02786	0.0295	0.03042	0.03578	16	0.0494225	0.0040283
1.756	0.05634	0.05248	0.06989	0.02673	0.05779	0.05729	0.04322	0.06462	0.07579	0.04853	0.04792	0.04504	0.02306	0.03005	0.03145	0.0332	16	0.0477125	0.00393679
1.783	0.05797	0.05498	0.06889	0.02335	0.05334	0.05241	0.04476	0.06651	0.07527	0.05301	0.04885	0.04429	0.02363	0.02832	0.03278	0.03685	16	0.0478256	0.00393337
1.811	0.05555	0.05589	0.06426	0.02524	0.05132	0.05187	0.03785	0.06787	0.07356	0.05383	0.04881	0.04165	0.02127	0.02916	0.03263	0.03592	16	0.0466675	0.00386058
1.838	0.05727	0.05278	0.06375	0.02452	0.05074	0.05331	0.03922	0.06011	0.07061	0.04766	0.04586	0.0379	0.02582	0.02707	0.02936	0.03396	16	0.0449963	0.00360309
1.866	0.05388	0.04942	0.06415	0.02326	0.05096	0.05242	0.04118	0.056	0.06944	0.04643	0.0464	0.03809	0.02275	0.02681	0.02873	0.03472	16	0.04404	0.00353233
1.893	0.05798	0.04359	0.06116	0.02036	0.04828	0.04807	0.03891	0.05665	0.06494	0.04827	0.04412	0.03587	0.02467	0.02654	0.02994	0.0357	16	0.0428156	0.00336353
1.921	0.05025	0.04369	0.06068	0.02156	0.04666	0.05019	0.03723	0.05118	0.06383	0.04472	0.04537	0.03649	0.02174	0.02538	0.0286	0.03548	16	0.0414406	0.00320344
1.948	0.05514	0.04858	0.05885	0.02396	0.04628	0.0475	0.03796	0.05642	0.06494	0.04109	0.04134	0.03719	0.02556	0.02577	0.02739	0.03563	16	0.0421	0.00318613
1.975	0.04892	0.04616	0.05562	0.02335	0.04304	0.04678	0.03637	0.05245	0.06184	0.04335	0.04202	0.03401	0.02073	0.02523	0.02783	0.03269	16	0.0400244	0.00301475
2.003	0.05259	0.04187	0.05674	0.02151	0.04594	0.04266	0.0349	0.04961	0.06084	0.04285	0.0422	0.0332	0.02195	0.02452	0.03142	0.03127	16	0.0396294	0.00299403
2.03	0.05143	0.04418	0.05446	0.02168	0.04293	0.0437	0.03332	0.0492	0.05928	0.04393	0.04103	0.0336	0.02356	0.02456	0.02555	0.0327	16	0.0390694	0.00290865
2.058	0.05253	0.03772	0.05589	0.02261	0.04371	0.04368	0.03268	0.0516	0.05609	0.03895	0.04319	0.03257	0.02354	0.02526	0.02752	0.03451	16	0.0388781	0.00282244
2.085	0.05461	0.04224	0.05787	0.02075	0.04177	0.04231	0.03291	0.0487	0.0574	0.04273	0.04108	0.03499	0.01995	0.0269	0.02776	0.03291	16	0.039055	0.00298516
2.113	0.05168	0.03901	0.05503	0.0212	0.04131	0.0428	0.03298	0.04349	0.05468	0.03999	0.03892	0.03423	0.02131	0.02549	0.02617	0.03172	16	0.0375006	0.00270605
2.14	0.0525	0.03865	0.05649	0.02105	0.03944	0.0407	0.03259	0.0468	0.05613	0.039	0.04153	0.03041	0.02065	0.02479	0.02525	0.03191	16	0.0373681	0.00290437
2.167	0.05082	0.04199	0.05437	0.02172	0.042	0.03984	0.03106	0.04841	0.05794	0.03551	0.03834	0.03096	0.02153	0.02304	0.02741	0.03095	16	0.0372431	0.00287984
2.195	0.04723	0.03891	0.05412	0.0197	0.04205	0.03943	0.02966	0.04918	0.05555	0.03988	0.03751	0.03205	0.02431	0.02682	0.0247	0.03058	16	0.03698	0.00271466
2.222	0.0492	0.03952	0.0535	0.0205	0.04038	0.03845	0.03173	0.043	0.0565	0.03633	0.03653	0.03109	0.02232	0.02452	0.02729	0.03093	16	0.0363619	0.0026526
2.25	0.04745	0.0383	0.05371	0.01896	0.03761	0.03873	0.02975	0.0435	0.05511	0.03647	0.04006	0.02946	0.02037	0.02258	0.02749	0.03236	16	0.0357444	0.00272293
2.277	0.04754	0.03796	0.05164	0.01859	0.03908	0.03506	0.0306	0.04054	0.05489	0.03528	0.03751	0.03085	0.01781	0.02486	0.02563	0.03325	16	0.0350681	0.00265142
2.305	0.05054	0.03412	0.04916	0.01697	0.03749	0.03641	0.02987	0.0405	0.0535	0.03895	0.03791	0.02944	0.02002	0.0229	0.02864	0.03294	16	0.03496	0.0026183
2.332	0.04697	0.03666	0.05383	0.01991	0.03566	0.03549	0.02611	0.04262	0.05423	0.03117	0.03961	0.02797	0.01994	0.02156	0.0285	0.03262	16	0.0345531	0.00271828
2.36	0.04805	0.03524	0.05117	0.02139	0.03819	0.03563	0.02893	0.04044	0.05171	0.03636	0.03622	0.03065	0.0178	0.02338	0.02529	0.03076	16	0.0344506	0.00252805
2.387	0.0454	0.03825	0.05119	0.01731	0.03577	0.03411	0.02833	0.03691	0.04933	0.03609	0.03748	0.03097	0.0196	0.02387	0.02611	0.03387	16	0.0340369	0.00241413
2.414	0.04895	0.03246	0.05074	0.02231	0.03636	0.03384	0.02863	0.04168	0.05401	0.03117	0.03888	0.02887	0.01803	0.02471	0.02631	0.0323	16	0.0343281	0.00257905
2.442	0.04521	0.03439	0.04847	0.01893	0.03474	0.03288	0.02653	0.04264	0.05174	0.02969	0.03557	0.02724	0.01769	0.02328	0.02312	0.03079	16	0.0326819	0.00254772
2.469	0.05028	0.0309	0.04989	0.02106	0.03658	0.03258	0.02705	0.03876	0.05194	0.03352	0.03797	0.02925	0.01943	0.02272	0.02565	0.03023	16	0.0336131	0.00254598
2.497	0.04649	0.03269	0.05076	0.01945	0.03572	0.03309	0.02796	0.03467	0.05134	0.03483	0.03717	0.02873	0.01933	0.02263	0.0269	0.03118	16	0.0333087	0.00243706
2.524	0.04733	0.03254	0.04786	0.01999	0.03583	0.03388	0.02936	0.04248	0.04862	0.02811	0.03595	0.02708	0.02006	0.02036	0.02557	0.03016	16	0.0328237	0.00242313
2.552	0.04499	0.03242	0.04724	0.01972	0.03319	0.03397	0.02498	0.04294	0.04992	0.03509	0.03461	0.02928	0.01733	0.02351	0.0226	0.0317	16	0.0327181	0.0024483
2.579	0.04631	0.03408	0.04673	0.02069	0.03335	0.0319	0.02752	0.03493	0.05085	0.03409	0.03683	0.02959	0.01804	0.02251	0.02529	0.03083	16	0.0327212	0.00232408
2.607	0.04629	0.03198	0.04778	0.01831	0.03574	0.03113	0.02548	0.03612	0.04855	0.03154	0.03733	0.02989	0.02132	0.02472	0.02689	0.03204	16	0.0328194	0.00224004
2.634	0.04371	0.03517	0.04882	0.0171	0.03433	0.03288	0.02669	0.03873	0.04808	0.03645	0.03578	0.02732	0.01942	0.0235	0.02324	0.03169	16	0.0326819	0.00236841
2.661	0.04693	0.03115	0.0496	0.02063	0.03566	0.03178	0.02862	0.0395	0.04683	0.02805	0.0353	0.02709	0.01771	0.02347	0.0254	0.03045	16	0.0323856	0.00235837
2.689	0.04623	0.03163	0.04874	0.018	0.03463	0.03156	0.02537	0.03876	0.04753	0.02967	0.03719	0.02649	0.01982	0.02139	0.0276	0.03008	16	0.0321681	0.00238314
2.716	0.04184	0.03293	0.04765	0.01963	0.03259	0.03195	0.02581	0.03409	0.04903	0.0364	0.03591	0.03119	0.02246	0.02132	0.02633	0.03318	16	0.0326444	0.00213694
2.744	0.04239	0.03238	0.04572	0.01564	0.03348	0.03065	0.02784	0.03517	0.05024	0.03006	0.03724	0.02859	0.01979	0.02306	0.02473	0.03195	16	0.0318081	0.00228416
2.771	0.04579	0.03669	0.04768	0.02186	0.03271	0.03162	0.0289	0.03883	0.04912	0.02732	0.03858	0.02728	0.01979	0.02498	0.02521	0.03271	16	0.0330669	0.00225932
2.799	0.04544	0.03306	0.04762	0.01839	0.03092	0.0313	0.02742	0.03736	0.04766	0.03536	0.03736	0.02724	0.01763	0.02282	0.02359	0.03257	16	0.0322337	0.00235513
2.826	0.04369	0.03333	0.04514	0.01667	0.03032	0.0295	0.02688	0.03628	0.04598	0.02982	0.03723	0.02631	0.02094	0.02267	0.02344	0.03093	16	0.0311956	0.0021728
2.854	0.04674	0.03183	0.04468	0.02067	0.03272	0.03084	0.02576	0.03868	0.04783	0.03024	0.03423	0.02769	0.0179	0.02197	0.02432	0.02801	16	0.0315069	0.0022726
2.881	0.04666	0.0332	0.04674	0.0166	0.03103	0.03097	0.02617	0.0361	0.04834	0.03286	0.03435	0.02676	0.01885	0.02131	0.02552	0.03079	16	0.0316406	0.00237424
2.908	0.04926	0.03385	0.04862	0.0186	0.03196	0.032	0.02772	0.03271	0.04534	0.029	0.03764	0.02572	0.02058	0.02495	0.02577	0.0303	16	0.0321263	0.00228738
2.936	0.04587	0.03387	0.04672	0.01614	0.03152	0.02954	0.02643	0.03558	0.04539	0.03422	0.036	0.02616	0.02063	0.02267	0.02388	0.03212	16	0.0316713	0.00226301
2.963	0.03966	0.03515	0.04628	0.01624	0.03039	0.02901	0.02503	0.03372	0.04702	0.02966	0.03342	0.02485	0.02023	0.02405	0.0244	0.03177	16	0.03068	0.00214073
2.991	0.03901	0.03397	0.04585	0.01608	0.03187	0.02923	0.02652	0.03346	0.04833	0.02992	0.03591	0.02449	0.01671	0.02217	0.02658	0.03003	16	0.0306331	0.00224963
3.018	0.04192	0.0319	0.04688	0.02047	0.03046	0.02893	0.02304	0.03679	0.04719	0.03439	0.03448	0.02426	0.01897	0.02088	0.02393	0.03038	16	0.0309294	0.00224828
3.046	0.03951	0.03211	0.04536	0.01873	0.03014	0.03094	0.02353	0.03636	0.04675	0.02838	0.03345	0.02587	0.02056	0.02223	0.02348	0.03121	16	0.0305381	0.00208369
3.073	0.04566	0.02951	0.04254	0.01993	0.03131	0.02756	0.02822	0.03424	0.04569	0.02851	0.03566	0.02598	0.01969	0.02155	0.0233	0.03157	16	0.0306825	0.0020888
3.1	0.04233	0.03306	0.04531	0.01938	0.03089	0.02703	0.02677	0.0365	0.04719	0.03136	0.03484	0.02482	0.01731	0.02152	0.02279	0.03139	16	0.0307806	0.00223195
3.128	0.04148	0.03054	0.0463	0.01722	0.03228	0.02942	0.02823	0.0363	0.04564	0.02969	0.03488	0.0263	0.01844	0.02251	0.02538	0.03277	16	0.0310863	0.00213262
3.155	0.04219	0.03103	0.04287	0.01839	0.03081	0.02961	0.02346	0.03508	0.04294	0.0275	0.03509	0.02644	0.02081	0.02203	0.02465	0.03164	16	0.0302838	0.00194695
3.183	0.0426	0.03071	0.04712	0.01784	0.03209	0.02804	0.02361	0.0365	0.04525	0.03198	0.03705	0.02448	0.01976	0.02105	0.02278	0.03326	16	0.0308825	0.00227617
3.21	0.04319	0.03109	0.04634	0.01818	0.02963	0.02915	0.02259	0.03501	0.04646	0.02985	0.034	0.02344	0.01785	0.02158	0.02421	0.03058	16	0.0301969	0.00227714
3.238	0.04042	0.0332	0.04615	0.01678	0.02929	0.02814	0.02343	0.03181	0.04309	0.02988	0.035	0.02421	0.0193	0.02329	0.02467	0.03185	16	0.0300319	0.00206764
3.265	0.04143	0.03101	0.04973	0.01724	0.02923	0.02776	0.02505	0.03334	0.04741	0.03079	0.03596	0.02772	0.01791	0.01999	0.02329	0.0287	16	0.03041	0.00238036
3.293	0.04266	0.02875	0.04476	0.01882	0.0291	0.02878	0.02566	0.03387	0.04628	0.02975	0.03572	0.0244	0.01687	0.02163	0.02471	0.03093	16	0.0301681	0.00218024

## Sheet: Figure 4
	Fig4b					Fig4e
	WT	NCLX KO 2mM	NCLX KO 4.5 mM			WT	NCKLX KO
	0.51255	0.31483	0.41943			10.8057	12.2891
	0.82285	0.53963	0.35881			11.7734	17.9374
	0.51894	0.4374	0.90284			10.6689	19.0707
	0.91607	0.31852	0.49407			5.29645	8.13065
	0.44462	0.30727	0.30128			8.74691	11.2709
	0.45915	0.50329	0.94101			4.0027	11.1571
	0.32072	0.40589	0.34377			7.56213
	0.32925	0.46939	0.39651			6.93009
	0.67682	0.57222	0.45722			5.25211
	0.49987	0.69048	0.90374
	0.56257	0.29224	0.54023
	0.65599	0.31639
	0.40512	0.31303
	0.42748	0.36268
	0.63934	0.23355
	0.39482	0.63675
	0.86663	0.44015
	0.66594
	0.57892
						9	6
						7.89315	13.3093
						0.926936	1.74412

## Sheet: Figure 4a
Figure 4a
WT
-4.985	0.0094	0.01048	-0.00259	-0.00817	0.0233	-0.00343	0.00949	0.00831	-0.01627	0.01108	-0.03638	0.014	0.03002	0.00667	-0.01106	-0.0077	-0.00468	0.00922	-0.01942	0.01392		20	0.0018095	0.00349136
-4.004	0.0105	0.01804	0.00776	-0.01624	0.00343	0.00655	0.00922	0.00317	-0.00335	0.00549	-0.01394	-0.01822	0.03957	0.00399	0.02472	-0.00576	0.00383	-0.01306	0.01275	-0.00108		20	0.0038685	0.00314251
-3.004	0.0089	0.01615	0.01032	-0.00383	-0.00931	0.00304	-0.00325	0.000998644	-0.000850718	-0.0253	-0.00214	-0.00969	-0.04453	0.000948447	0.01249	0.00192	0.00634	-0.00685	0.01308	0.0099		20	-0.00108318	0.00315571
-1.872	-0.00921	-0.0508	-0.00701	0.03195	0.00061643	0.01122	-0.000860908	-0.018	0.00189	0.03783	-0.03215	0.00162	-0.01421	-0.00661	-0.00632	0.00959	-0.00565	0.01696	0.01003	-0.03614		20	-0.00326272	0.00474292
-1	-0.01959	0.00613	-0.00849	-0.00371	-0.01803	-0.01737	-0.01459	0.00552	0.01858	-0.02909	0.0846	0.01229	-0.01085	-0.005	-0.01983	0.00196	0.000152257	-0.00627	-0.01645	0.01339		20	-0.00133239	0.00534851
0	0.09291	0.12868	0.08355	0.09144	0.03469	0.07478	0.03119	0.0333	0.13077	0.04698	0.19655	0.09214	0.05374	0.10588	0.05787	0.05822	0.16498	0.08585	0.26835	0.09294		20	0.0962405	0.0132457
1.139	0.12022	0.25428	0.20879	0.30348	0.1422	0.14655	0.08366	0.12847	0.30382	0.15017	0.28462	0.19729	0.13285	0.1654	0.24813	0.14568	0.25851	0.26182	0.60698	0.20541		20	0.217417	0.0252977
2.004	0.21868	0.35442	0.31119	0.4348	0.21645	0.23546	0.16086	0.16366	0.37645	0.24307	0.39147	0.35854	0.1843	0.22373	0.3242	0.21158	0.49414	0.3003	0.68841	0.28557		20	0.308864	0.0286835
3.004	0.37219	0.53939	0.40351	0.62514	0.30523	0.3105	0.24041	0.22641	0.58443	0.34791	0.46293	0.45774	0.27761	0.29757	0.46076	0.30097	0.62564	0.42922	1.06683	0.45104		20	0.439271	0.0427563
4.134	0.49063	0.67708	0.48236	0.76788	0.37676	0.39517	0.29404	0.3069	0.62476	0.45091	0.53537	0.61273	0.36295	0.40276	0.58592	0.3678	0.75584	0.584	1.27394	0.55676		20	0.545228	0.0494239
4.979	0.51255	0.82285	0.51894	0.91607	0.44462	0.45915	0.32072	0.32925	0.67682	0.49987	0.56257	0.65599	0.40512	0.42748	0.63934	0.39482	0.86663	0.66594	1.36854	0.57892		20	0.603309	0.0551847
5.979	0.47811	0.78375	0.49193	0.85611	0.43787	0.42755	0.31452	0.32937	0.69136	0.45189	0.53676	0.6182	0.40432	0.38847	0.63819	0.38475	0.80199	0.62513	1.25721	0.60809		20	0.576279	0.050374
7.13	0.45157	0.81007	0.49681	0.85052	0.42921	0.39242	0.28675	0.30352	0.68202	0.45799	0.51573	0.66586	0.35506	0.40186	0.62821	0.39223	0.85078	0.65281	1.20675	0.57708		20	0.570362	0.0512011
7.986	0.47087	0.75836	0.46277	0.80763	0.40272	0.3616	0.26239	0.35495	0.63111	0.44426	0.51503	0.62129	0.36093	0.41692	0.68996	0.38517	0.79572	0.58326	1.23577	0.59548		20	0.55781	0.0502232
9.016	0.49511	0.66423	0.47147	0.7329	0.37297	0.35588	0.25506	0.34441	0.66641	0.41601	0.49179	0.56677	0.34885	0.4182	0.62533	0.37927	0.78258	0.55331	1.22212	0.53899		20	0.535083	0.0482131
10.014	0.4408	0.71218	0.46432	0.72524	0.34946	0.33862	0.22926	0.37571	0.70577	0.45459	0.4634	0.599	0.35044	0.37755	0.61453	0.36983	0.81372	0.53828	1.14143	0.49558		20	0.527986	0.0474793
11.016	0.43578	0.68879	0.44017	0.67203	0.3362	0.32412	0.20165	0.35222	0.71628	0.44509	0.49419	0.57789	0.3358	0.37139	0.58799	0.35393	0.71373	0.52802	1.09124	0.44286		20	0.505468	0.0449774
11.989	0.4286	0.63526	0.3896	0.60643	0.33409	0.27058	0.18153	0.32589	0.59505	0.43912	0.44728	0.54014	0.37334	0.38958	0.56106	0.34164	0.77694	0.5089	1.0203	0.4372		20	0.480127	0.0421935
13.019	0.41984	0.60815	0.39524	0.59521	0.30556	0.27466	0.16114	0.33396	0.5982	0.43014	0.45428	0.54911	0.36375	0.36872	0.57838	0.33977	0.74577	0.47256	0.93056	0.41178		20	0.466839	0.0393403
13.984	0.43233	0.56881	0.37768	0.53508	0.27467	0.26736	0.16237	0.28018	0.59372	0.41364	0.42598	0.53991	0.3473	0.35601	0.55647	0.32459	0.68722	0.45471	0.89444	0.43376		20	0.446312	0.0374679
14.979	0.40564	0.57826	0.35697	0.54514	0.25792	0.23972	0.14443	0.36323	0.57268	0.41008	0.41214	0.50236	0.35396	0.33803	0.4985	0.32252	0.67752	0.48346	0.88157	0.36312		20	0.435362	0.0370534
16.024	0.30087	0.57618	0.32836	0.49779	0.24311	0.23247	0.13069	0.30483	0.55924	0.41016	0.36914	0.48601	0.36431	0.33531	0.52703	0.31068	0.62815	0.44183	0.92571	0.30897		20	0.414042	0.0393275
20.987	0.28805	0.51679	0.26403	0.38653	0.2114	0.17723	0.08358	0.28751	0.53581	0.34954	0.34351	0.41402	0.34566	0.30005	0.44044	0.28113	0.59878	0.30717	0.80324	0.24346		20	0.358896	0.0361775
25.988	0.22863	0.31084	0.2138	0.30364	0.16485	0.12269	0.04346	0.27193	0.53308	0.24464	0.29353	0.40405	0.23113	0.24507	0.30598	0.26482	0.4855	0.19459	0.57367	0.15811		20	0.2797	0.0298488
31.138	0.14733	0.35642	0.16182	0.23408	0.14694	0.09689	-0.00263	0.22199	0.42727	0.25606	0.24896	0.35109	0.21889	0.18938	0.22471	0.19022	0.43703	0.13978	0.44231	0.11077		20	0.229965	0.0268805
36.003	0.15225	0.29091	0.14628	0.24136	0.118	0.07708	-0.00373	0.22351	0.48017	0.2151	0.22049	0.3061	0.14788	0.18309	0.13307	0.19946	0.3845	0.06351	0.22893	0.07203		20	0.194	0.0254475
41.012	0.07525	0.22813	0.12365	0.16142	0.11373	0.068	-0.01917	0.19133	0.33902	0.15342	0.17044	0.22318	0.16175	0.12327	0.08683	0.17412	0.24324	0.05786	0.05639	0.01434		20	0.13731	0.0191222
46.145	0.07255	0.21553	0.08483	0.15969	0.09442	0.05463	-0.01641	0.12143	0.25656	0.13253	0.14965	0.21305	0.14467	0.08598	-0.02189	0.15641	0.19216	0.01741	-0.01385	0.03707		20	0.106821	0.0182343
50.993	0.01713	0.18245	0.10299	0.10066	0.06519	0.064	-0.02061	0.15036	0.19935	0.07258	0.14456	0.16068	0.08407	0.07353	-0.0272	0.13006	0.14403	-0.03986	-0.03198	0.01337		20	0.079268	0.016656
55.985	0.07465	0.14195	0.08341	0.06428	0.04872	0.05945	-0.01666	0.12002	0.21202	0.10692	0.11549	0.15877	0.03876	0.06551	-0.00236	0.114	0.02996	-0.07621	-0.04913	-0.04724		20	0.0621155	0.0166474
61.136	0.03937	0.10322	0.07203	0.11691	0.0306	0.05491	-0.02411	0.11025	0.17893	0.06437	0.09478	0.14914	0.08931	0.0332	-0.06504	0.10532	0.09247	-0.0502	-0.13145	-0.05547		20	0.050427	0.0177782
65.996	0.06671	0.1152	0.05133	0.08095	0.01898	0.0463	-0.02696	0.1006	0.10516	0.00262	0.10793	0.09955	0.00292	0.01842	-0.07104	0.0959	0.02479	-0.1303	-0.11507	0.00272		20	0.0298355	0.0162638
71.003	-0.01263	0.06731	0.06022	0.07419	0.01287	0.05383	-0.023	0.0532	0.14578	0.01491	0.08748	0.05904	-0.02313	0.00499	-0.06795	0.08931	-0.07094	-0.12236	-0.23124	-0.04153		20	0.0065175	0.019219
76.144	0.00605	0.14241	0.06671	0.0444	0.00598	0.07143	-0.01933	0.05201	0.07863	0.0169	0.06686	0.07903	-0.06263	0.0111	-0.08265	0.07478	-0.00311	-0.12797	-0.24031	-0.04233		20	0.006898	0.0194384
80.992	0.00487	0.09345	0.05151	0.04904	-0.00968	0.0393	-0.02219	0.03488	0.09296	-0.03545	0.04696	0.08892	-0.0205	-0.00201	-0.11368	0.10093	-0.00947	-0.15986	-0.26798	-0.01896		20	-0.002848	0.0204143
85.993	-0.02577	0.08784	0.04558	0.07614	-0.00924	0.07207	-0.02377	0.03191	0.10387	-0.0837	0.05837	0.05846	-0.05814	-0.01877	-0.16027	0.08074	-0.09677	-0.13581	-0.23249	0.0135		20	-0.0108125	0.0207351
90.994	-0.05561	0.06372	0.04902	0.04469	-0.01974	0.05995	-0.03543	0.03703	0.03564	-0.06552	0.04385	0.05395	-0.06759	-0.01451	-0.18288	0.0793	-0.1061	-0.15367	-0.20437	-0.03856		20	-0.0238415	0.0191826
95.991	0.0482	0.11733	0.05232	0.09684	-0.02829	0.04116	-0.06381	0.01637	-0.02395	-0.09025	0.01378	0.03083	-0.08775	-0.03125	-0.13454	0.07057	-0.12376	-0.16323	-0.26883	0.00777		20	-0.0260245	0.0216066
101	0.0253	0.03515	0.02786	0.02532	-0.03053	0.07139	-0.04572	-0.00424	-0.000205074	-0.07687	0.01695	0.00812	-0.04942	-0.0198	-0.12964	0.06089	-0.07733	-0.15617	-0.25939	0.01975		20	-0.0279293	0.0180264
106.007	0.03669	0.07155	0.05241	0.09338	-0.04398	0.06589	-0.04823	0.02343	-0.01803	-0.05627	0.0472	0.00774	-0.08855	-0.00204	-0.15628	0.05514	-0.10637	-0.16421	-0.24562	-0.00152		20	-0.0238835	0.0202207
110.985	0.04009	0.10854	0.05953	0.07322	-0.0388	0.07223	-0.0307	0.02315	-0.05191	-0.10499	0.01812	-0.01035	-0.07192	-0.03179	-0.19477	0.05329	-0.06979	-0.17214	-0.28236	-0.02614		20	-0.0318745	0.0221359
115.99	-0.01849	0.01461	0.06457	0.0325	-0.05676	0.05993	-0.04572	0.01946	-0.06524	-0.12536	-0.01075	0.02006	-0.03295	-0.02875	-0.18976	0.05576	-0.12443	-0.1438	-0.19816	-0.06081		20	-0.0417045	0.0178388
120.986	0.00261	0.02659	0.06208	0.06096	-0.03752	0.07734	-0.03194	-0.02853	-0.07995	-0.10532	0.01531	-0.01602	-0.05076	-0.03027	-0.14113	0.07334	-0.08381	-0.1701	-0.33261	-0.02545		20	-0.040759	0.0216601
125.994	-0.02979	0.00996	0.07262	0.03523	-0.05289	0.07791	-0.03996	0.00582	-0.0859	-0.04658	0.05214	-0.00287	-0.09451	-0.05107	-0.19623	0.03769	-0.09603	-0.16437	-0.313	0.00569		20	-0.043807	0.0216188
130.991	0.01889	0.07359	0.06582	0.06261	-0.04261	0.06454	-0.0324	-0.00653	-0.05379	-0.06122	0.00907	0.00651	-0.11519	-0.03737	-0.20687	0.04291	-0.10255	-0.14636	-0.33482	-0.00776		20	-0.0401765	0.0228833
136	0.01381	0.03219	0.07757	0.02734	-0.03844	0.07111	-0.03139	0.01655	-0.11842	-0.10885	-0.02428	-0.02556	-0.10476	-0.03704	-0.1956	0.04425	-0.07593	-0.14007	-0.30275	-0.05099		20	-0.048563	0.0210225
NCLX KO
-4.985	-0.02219	-0.01642	-0.07744	0.000125188	-0.00744	0.0092	0.00589	-0.01091	-0.0356	0.01493	0.00533	-0.00303	0.00863	0.02465	0.00857	-0.01402	-0.00632					17	-0.00682617	0.00568164
-4.004	-0.00369	-0.0133	0.03828	-0.00135	0.00926	0.00217	-0.01757	0.00476	0.02007	0.00965	-0.00187	0.00755	0.0048	0.00958	0.01546	0.01287	-0.01587					17	0.00475294	0.00333388
-3.004	-0.00763	0.00534	0.01608	0.0018	0.00631	0.02201	0.00527	-0.0121	-0.01113	0.01256	-0.00518	-0.00212	-0.00738	-0.01291	-0.00287	-0.01055	0.01179					17	0.000546471	0.00259704
-1.872	0.00552	0.00231	0.01493	-0.00703	-0.00585	-0.01137	0.01769	0.01565	0.02083	-0.05482	-0.00701	-0.00361	-0.00264	-0.00405	-0.00833	0.03391	0.0168					17	0.00134882	0.00470636
-1	0.02799	0.02207	0.00816	0.00646	-0.00228	-0.02201	-0.01127	0.00261	0.00583	0.01768	0.00873	0.0012	-0.00341	-0.01727	-0.01282	-0.02221	-0.0064					17	0.00018	0.0035534
0	0.05684	0.08643	0.08763	0.07001	0.02967	0.12474	0.07655	0.08806	0.13155	0.09005	0.04832	0.05258	0.05368	0.05315	0.03184	0.10216	0.06687					17	0.0735371	0.00705746
1.139	0.12377	0.25351	0.18117	0.1363	0.11485	0.17781	0.14768	0.1805	0.1688	0.29218	0.08802	0.13222	0.11094	0.13695	0.09649	0.29343	0.16869					17	0.164901	0.0150903
2.004	0.16862	0.34708	0.26273	0.20229	0.15898	0.26664	0.21237	0.25352	0.30604	0.38642	0.13796	0.17904	0.17979	0.20563	0.13232	0.36717	0.24732					17	0.236113	0.0190798
3.004	0.23789	0.46475	0.34134	0.26804	0.22264	0.37242	0.29801	0.34608	0.35836	0.48886	0.21681	0.23739	0.22849	0.26488	0.16854	0.48931	0.3461					17	0.314701	0.0238655
4.134	0.29968	0.55598	0.43356	0.29395	0.27894	0.46327	0.38761	0.43913	0.45257	0.61936	0.27436	0.29389	0.28196	0.33174	0.21725	0.59818	0.38676					17	0.388717	0.0293504
4.979	0.31483	0.53963	0.4374	0.31852	0.30727	0.50329	0.40589	0.46939	0.57222	0.69048	0.29224	0.31639	0.31303	0.36268	0.23355	0.63675	0.44015					17	0.420806	0.0319991
5.979	0.32198	0.52879	0.43665	0.32742	0.3045	0.46171	0.369	0.46091	0.51509	0.75676	0.27334	0.32289	0.30721	0.38665	0.22895	0.65697	0.44931					17	0.418125	0.0337771
7.13	0.33269	0.5454	0.42608	0.29691	0.29873	0.51439	0.38336	0.47768	0.54116	0.68721	0.2866	0.33092	0.30733	0.39228	0.2174	0.70054	0.4044					17	0.420181	0.0338731
7.986	0.30442	0.50472	0.40699	0.29179	0.27565	0.48483	0.39269	0.46474	0.5589	0.68003	0.28752	0.32178	0.3043	0.38459	0.21579	0.58589	0.43199					17	0.405684	0.0308911
9.016	0.29997	0.54474	0.36713	0.2768	0.25659	0.48138	0.37299	0.48559	0.49244	0.65854	0.2689	0.29842	0.28855	0.34633	0.20452	0.57669	0.4264					17	0.39094	0.0314705
10.014	0.31392	0.5194	0.37676	0.26367	0.24771	0.46193	0.33478	0.44802	0.50756	0.64103	0.2626	0.28462	0.28354	0.35377	0.21096	0.63652	0.41895					17	0.38622	0.0321271
11.016	0.28981	0.52397	0.32971	0.24105	0.2471	0.46651	0.35284	0.46206	0.44043	0.66103	0.24191	0.28101	0.2668	0.3631	0.19897	0.64946	0.38692					17	0.376628	0.0339305
11.989	0.30973	0.47329	0.32387	0.24549	0.23326	0.44963	0.33786	0.46334	0.45695	0.62672	0.25117	0.27819	0.26097	0.34153	0.17981	0.60759	0.37576					17	0.365598	0.031375
13.019	0.29988	0.4515	0.26761	0.20992	0.21106	0.41409	0.32459	0.42758	0.44529	0.63723	0.26131	0.25521	0.27791	0.32671	0.19402	0.52636	0.34866					17	0.345819	0.0296183
13.984	0.30827	0.47198	0.2572	0.21246	0.19299	0.43168	0.30461	0.39989	0.40849	0.5371	0.28962	0.24362	0.24496	0.30201	0.16778	0.54464	0.33693					17	0.332602	0.0279747
14.979	0.31091	0.44314	0.22534	0.20039	0.18484	0.4095	0.27656	0.41259	0.40853	0.57072	0.23615	0.23081	0.2523	0.29161	0.17262	0.53751	0.31789					17	0.322436	0.0294096
16.024	0.26474	0.42053	0.23079	0.18366	0.17422	0.35147	0.26399	0.39342	0.3568	0.53805	0.22329	0.21496	0.24454	0.26762	0.15373	0.49831	0.32595					17	0.300357	0.0271919
20.987	0.22748	0.35199	0.16183	0.14672	0.13006	0.34515	0.17987	0.33553	0.32089	0.40955	0.14095	0.15794	0.20438	0.20445	0.15341	0.46323	0.28221					17	0.247979	0.0254223
25.988	0.18267	0.27205	0.08005	0.11646	0.10742	0.27001	0.15406	0.27452	0.19208	0.38129	0.10809	0.09389	0.17613	0.15763	0.14375	0.33226	0.21721					17	0.191739	0.0212468
31.138	0.15145	0.17957	0.08428	0.06755	0.07863	0.2173	0.1063	0.22456	0.16167	0.22306	0.04932	0.05534	0.13989	0.08987	0.09012	0.22992	0.17956					17	0.136964	0.0154981
36.003	0.10804	0.11784	0.06043	0.06034	0.09267	0.201	0.08147	0.20746	0.09795	0.25854	0.02817	0.04129	0.1004	0.04197	0.0516	0.12357	0.1753					17	0.108708	0.016049
41.012	0.05405	0.08131	0.0344	0.05281	0.08276	0.15508	0.07235	0.20694	0.07443	0.17795	0.02387	0.03912	0.08434	0.03374	0.06332	0.12781	0.12518					17	0.0876153	0.0129388
46.145	-0.01444	-0.001	0.03876	0.03892	0.05967	0.12335	0.03178	0.17349	-0.008	0.10407	0.01261	0.02483	0.06236	0.01286	0.0329	0.04701	0.09133					17	0.0488529	0.0121111
50.993	-0.03017	0.00282	0.02165	0.02356	0.06656	0.11032	0.03043	0.16985	0.00313	0.09056	-0.01554	0.01968	0.06447	-0.00232	0.02729	0.00267	0.10149					17	0.0403794	0.0128127
55.985	-0.06713	-0.02167	0.02464	0.01726	0.05529	0.10123	-0.00636	0.14703	-0.03931	0.10157	-0.02839	0.00717	0.05642	-0.03062	0.02168	0.00312	0.08253					17	0.0249682	0.0141391
61.136	-0.06355	-0.05122	0.02624	-0.00888	0.05133	0.03236	-0.0128	0.15013	-0.04696	0.02494	-0.02053	0.01409	0.05022	-0.01658	0.00209	0.00548	0.08573					17	0.0130641	0.0127966
65.996	-0.1055	-0.08766	0.0061	-0.0074	0.05159	0.01538	-0.0353	0.11549	-0.05117	0.05635	-0.02729	0.02284	0.03066	-0.06903	-0.000569647	-0.06418	0.09492					17	-0.00322174	0.0151107
71.003	-0.10137	-0.12166	0.01446	-0.02725	0.0394	0.0414	-0.05849	0.12407	-0.06099	0.02854	-0.0619	0.02079	0.02063	-0.04286	-0.01936	-0.05695	0.06648					17	-0.0114741	0.0154551
76.144	-0.10998	-0.13102	0.03432	-0.0274	0.03183	0.0136	-0.04863	0.13111	-0.09279	0.03857	-0.03356	0.01484	0.0154	-0.06278	-0.02878	-0.06866	0.08028					17	-0.0143324	0.0167223
80.992	-0.09347	-0.14867	0.01364	-0.03152	0.02833	0.04999	-0.06518	0.09975	-0.06722	0.05227	-0.05749	0.01812	0.02615	-0.08966	-0.02444	-0.09404	0.05651					17	-0.0192312	0.0166575
85.993	-0.11288	-0.16066	-0.00102	-0.02356	0.02208	-0.01212	-0.07686	0.11486	-0.11301	-0.01054	-0.05256	0.00233	0.00564	-0.0654	-0.02366	-0.1323	0.03172					17	-0.0357612	0.0167302
90.994	-0.16776	-0.06174	0.01969	-0.04231	0.01943	-0.03083	-0.03214	0.12093	-0.17439	-0.03279	-0.07128	0.00438	0.01404	-0.08313	-0.02879	-0.15778	0.03146					17	-0.0395888	0.0186771
95.991	-0.10834	-0.16349	0.01996	-0.04417	0.02884	-0.00432	-0.07149	0.11614	-0.12356	-0.01659	-0.06382	-0.000724457	-0.00213	-0.10054	-0.02908	-0.19519	-0.00199					17	-0.044735	0.018681
101	-0.12502	-0.13942	0.01088	-0.03849	0.01026	0.00212	-0.06993	0.11677	-0.16148	-0.03534	-0.06052	-0.01171	0.01111	-0.0876	-0.01232	-0.18591	0.06356					17	-0.0419435	0.0194664
106.007	-0.14481	-0.16652	0.00166	-0.04225	0.00362	-0.04627	-0.06865	0.10546	-0.15805	-0.0067	-0.08106	-0.03814	0.00443	-0.08327	-0.00532	-0.21169	0.01493					17	-0.0542724	0.0195039
110.985	-0.13799	-0.13017	0.01542	-0.04582	0.00776	-0.03037	-0.10483	0.09432	-0.20957	-0.02796	-0.06623	-0.02021	0.00139	-0.08506	-0.02316	-0.23187	0.0376					17	-0.0562794	0.0208101
115.99	-0.14216	-0.117	0.00105	-0.04315	0.01623	-0.01666	0.01649	0.07684	-0.14452	-0.02137	-0.07745	-0.02413	0.000890801	-0.06373	-0.02173	-0.24518	0.05475					17	-0.0441664	0.019637
120.986	-0.13266	-0.12722	0.02425	-0.0446	-0.000138178	-0.00366	-0.03718	0.10214	-0.19121	-0.00275	-0.08128	-0.02557	-0.02369	-0.08922	-0.00473	-0.24697	0.03395					17	-0.0500317	0.0210178
125.994	-0.15818	-0.15304	0.03227	-0.03875	0.0086	-0.0674	0.01719	0.08449	-0.20093	-0.00143	-0.06773	-0.03883	0.00707	-0.08102	-0.00451	-0.27561	0.03138					17	-0.0533194	0.0230692
130.991	-0.14165	-0.15561	0.01167	-0.04127	-0.01798	-0.01869	-0.02629	0.12613	-0.18704	-0.02335	-0.07246	-0.03315	-0.02352	-0.08514	0.00853	-0.30674	0.01658					17	-0.0570576	0.0236522
136	-0.11321	-0.15874	0.01694	-0.05059	0.00477	-0.05262	-0.03481	0.08501	-0.16405	-0.00755	-0.09192	-0.02001	-0.01896	-0.08537	-0.00521	-0.25191	0.0297					17	-0.0540312	0.0201371

## Sheet: Figure 4d
Figure 4d
WT
1	1	1	1	1	1	1	1	1	1		9	1	0
2	0.8592	0.99774	0.87543	1.03365	0.82818	0.80389	0.89348	1	0.73211		9	0.89152	0.0336777
3	0.81618	0.98398	0.78933	1.06973	0.80095	0.69921	0.80006	0.9	0.72032		9	0.842196	0.0403909
4	0.75014	0.80396	0.81778	1.03565	0.68824	0.51214	0.62988	0.86062	0.60768		9	0.745121	0.0522015
5	0.69195	0.77151	0.63852	0.70665	0.51545	0.44991	0.58045	0.65602	0.43864		9	0.605456	0.0390324
6	0.63547	0.68636	0.58466	0.52965	0.4805	0.28969	0.54898	0.64304	0.35881		9	0.528573	0.0442821
7	0.66457	0.56896	0.5353	0.38481	0.40942	0.30086	0.49849	0.70182	0.28743		9	0.483518	0.0496781
8	0.59368	0.54774	0.51166	0.22687	0.4105	0.2752	0.43157	0.51047	0.31504		9	0.424748	0.0428778
9	0.48481	0.524	0.44564	0.20794	0.27383	0.16287	0.41382	0.33125	0.18396		9	0.336458	0.0454821
10	0.46283	0.46462	0.4239	0.20883	0.28555	0.20097	0.32327	0.21301	0.16307		9	0.305117	0.0397763
11	0.42086	0.43645	0.33846	0.12525	0.20174	0.2073	0.32716	0.18145	0.17106		9	0.267748	0.0382873
12	0.29981	0.40222	0.32217	0.11935	0.22339	0.22841	0.28362	0.12249	0.13459		9	0.237339	0.032992
13	0.28192	0.35347	0.34078	0.10715	0.23741	0.20276	0.2656	0.21238	0.18287		9	0.242704	0.0259402
14	0.24418	0.39285	0.34221	0.10336	0.20774	0.27129	0.27871	0.14471	0.13949		9	0.23606	0.0322875
15	0.23951	0.45888	0.34764	0.10926	0.15182	0.09516	0.28074	0.142	0.14597		9	0.218998	0.0410755
16	0.15894	0.33794	0.31378	0.16132	0.20884	0.10223	0.27806	0.08539	0.06148		9	0.189776	0.0338026
17	0.17679	0.27304	0.26472	0.16987	0.19372	0.01838	0.21665	0.17955	0.000279256		9	0.165889	0.0320821
18	0.15166	0.24081	0.2142	0.15362	0.12921	0.02321	0.2566	0.0625	0.04239		9	0.141578	0.0285903
19	0.13012	0.26705	0.17029	0.1761	0.11326	0.098	0.25338	0.10294	-0.00305		9	0.145343	0.0277323
20	0.09762	0.31357	0.19941	0.14013	0.15297	0.13788	0.23859	0.19161	0.01999		9	0.165752	0.0279986
21	0.09339	0.18129	0.20699	0.07525	0.08168	0.17708	0.22567	0.27138	0.07063		9	0.153707	0.0250153
22	0.08769	0.24599	0.14385	0.07315	0.10548	0.16695	0.19073	0.13908	0.01305		9	0.129552	0.0229976
23	0.08869	0.172	0.17904	0.068	0.07872	0.14206	0.2385	0.06397	0.09033		9	0.12459	0.020391
24	0.09195	0.1763	0.16044	0.19515	0.11923	0.08144	0.19412	0.09275	0.036		9	0.127487	0.0188248
25	0.10308	0.18685	0.13139	0.16983	0.16217	0.15326	0.15067	0.02445	0.03885		9	0.124506	0.0192663
26	0.05323	0.14262	0.2033	0.09959	-0.01786	0.01891	0.1644	0.00893	0.06123		9	0.0815944	0.0252864
27	0.033	0.17237	0.14294	0.13942	0.01316	0.05814	0.13923	0.00781	0.02949		9	0.0817289	0.0218654
28	0.06258	0.17157	0.16927	0.0929	0.01484	0.15007	0.12009	0.01125	0.00572		9	0.0886989	0.022715
29	0.02816	0.11901	0.12021	0.09367	-0.00168	0.12273	0.17122	-0.0328	-0.05897		9	0.0623944	0.0268944
30	0.02964	0.14815	0.10064	0.05841	-0.15946	0.20527	0.10547	0.13748	-0.04119		9	0.0649344	0.0368373
31	0.03742	0.18971	0.0694	0.0558	-0.02403	0.11907	0.17597	0.0378	0.04527		9	0.07849	0.0232954
32	0.01902	0.10873	0.07394	0.02071	-0.06158	0.05462	0.11393	0.02122	0.04852		9	0.0443456	0.0178502
33	0.07036	0.07221	0.03366	0.02122	-0.03341	0.11655	0.16025	-0.01552	-0.03738		9	0.0431044	0.0226827
34	-0.00789	0.08528	0.03535	0.01467	-0.06302	-0.00236	0.13128	0.2282	0.05546		9	0.0529967	0.0288397
35	0.01338	0.05056	0.08722	0.10606	-0.01819	0.00326	0.10039	0.08458	0.04382		9	0.0523422	0.015105
36	-0.00824	0.06112	0.02725	0.0394	0.01575	0.08769	0.06001	0.02589	0.07459		9	0.0426067	0.0102288
37	0.03104	0.05464	0.07075	0.11828	-0.08321	0.1531	0.08591	-0.04036	0.01288		9	0.0447811	0.0248427
38	0.00455	0.05541	0.02034	0.06132	-0.00314	0.13188	0.09139	0.03316	0.04191		9	0.0485356	0.014276
39	-0.00281	0.05666	0.06536	0.06409	-0.04934	0.10581	0.07892	0.17351	-0.01129		9	0.0534344	0.0223583
40	0.01386	0.06214	0.05568	0.03324	-0.04474	0.11759	0.06019	0.04022	0.00751		9	0.03841	0.0149567
NCLX KO
1	1	1	1	1	1	1					6	1	0
2	0.98084	0.88536	0.94492	0.91396	0.8891	0.94781					6	0.926998	0.0152679
3	1.01354	1.00041	0.91537	0.77936	0.87082	0.92293					6	0.917072	0.0353046
4	0.82316	0.85952	0.91046	0.6796	0.77332	0.88857					6	0.822438	0.0347909
5	0.74623	0.77932	0.85136	0.57103	0.85958	0.84765					6	0.775862	0.0449846
6	0.71677	0.81572	0.80751	0.48797	0.8018	0.742					6	0.728628	0.0507928
7	0.86578	0.74588	0.74885	0.41332	0.87286	0.69547					6	0.723693	0.0684818
8	0.79672	0.68955	0.7354	0.33456	0.59699	0.63167					6	0.630815	0.0660364
9	0.69544	0.55796	0.70613	0.32024	0.38594	0.57334					6	0.539842	0.0646075
10	0.56111	0.51591	0.66977	0.29121	0.35299	0.47464					6	0.477605	0.0564649
11	0.42979	0.56842	0.62723	0.26898	0.3096	0.39258					6	0.432767	0.0576882
12	0.39666	0.52445	0.57607	0.32329	0.34096	0.37777					6	0.4232	0.042085
13	0.32138	0.49559	0.53986	0.29995	0.31631	0.33675					6	0.384973	0.0426377
14	0.39497	0.49104	0.43921	0.25628	0.22943	0.3179					6	0.354805	0.04246
15	0.22951	0.39739	0.43793	0.23418	0.23561	0.22868					6	0.293883	0.0395047
16	0.27546	0.37638	0.42324	0.16939	0.1802	0.23874					6	0.277235	0.0422999
17	0.15525	0.32753	0.42059	0.26469	0.02794	0.21245					6	0.234742	0.0558656
18	0.12427	0.34106	0.42287	0.21682	0.04297	0.2071					6	0.225848	0.056653
19	0.08557	0.4083	0.37118	0.28418	0.06684	0.20067					6	0.236123	0.0585305
20	0.11828	0.30581	0.37592	0.15386	0.0208	0.14768					6	0.187058	0.0531651
21	0.15916	0.26325	0.35762	0.17906	0.23302	0.14936					6	0.223578	0.0322852
22	0.06256	0.22917	0.27181	0.15803	0.08141	0.15283					6	0.159302	0.0331709
23	0.06537	0.26877	0.2523	0.1342	0.03937	0.09825					6	0.143043	0.0394166
24	0.12714	0.38264	0.26179	0.15961	-0.00964	0.07338					6	0.16582	0.056888
25	0.06191	0.17253	0.27241	0.14981	0.00557	0.05413					6	0.119393	0.0398673
26	0.03083	0.239	0.28777	0.20962	-0.06935	0.03588					6	0.122292	0.0580772
27	0.06751	0.22081	0.24721	0.15096	-0.10706	0.00284					6	0.097045	0.0554316
28	0.13148	0.15032	0.22444	0.09032	-0.07123	0.06022					6	0.0975917	0.0408124
29	0.04209	0.19014	0.24466	0.09971	-0.06252	0.05869					6	0.0954617	0.0448706
30	0.04344	0.16626	0.19275	0.10441	-0.15576	0.04462					6	0.0659533	0.050904
31	0.06298	0.13066	0.18957	0.07121	-0.06845	0.05048					6	0.0727417	0.0353703
32	0.01855	0.15003	0.16475	0.06904	-0.03229	0.09609					6	0.077695	0.0309941
33	0.02333	0.13851	0.15697	0.13864	-0.05258	0.07193					6	0.0794667	0.0334857
34	0.02973	0.10801	0.16632	0.07758	-0.00529	0.08709					6	0.07724	0.0245272
35	0.01119	0.14415	0.14882	0.03985	-0.03398	0.00506					6	0.052515	0.0312373
36	0.0291	0.05947	0.14327	0.00842	0.08861	0.01033					6	0.0565333	0.0214189
37	-0.00202	0.10241	0.11698	0.06798	0.01794	-0.01818					6	0.0475183	0.0230231
38	0.0053	0.11553	0.11011	0.02411	0.074	0.03253					6	0.0602633	0.0189956
39	-0.01425	0.09107	0.10776	0.04389	-0.09448	0.12662					6	0.043435	0.0344842
40	-0.01364	0.00317	0.0965	0.0559	-0.16179	0.04132					6	0.00357667	0.036715

## Sheet: Figure 5
Fig. 5b										Fig. 5c										Fig. 5f			Fig. 5g
																							Individual values
WT2	WT3	WT4	WT5		KO2	KO3	KO4	KO5		WT5	WT10	WT20	WT50		KO5	KO10	KO20	KO50		WT	NCLX KO		WT	NCLX KO
128.494	143.408	143.134	130.304		174.976	176.196	176.667	170.429		123.294	123.294	128.494	139.934		144.581	164.219	174.976	169.571		811.973	1047.11		8.3095	11.2549
159.168	162.898	156.788	150.824		169.326	205.252	188.959	202.18		126.796	153.745	159.168	176.019		149.702	175.281	169.326	177.806		424.43	853.667		28.05	11.9507
177.908	169.377	170.507	175.862		143.537	143.031	149.286	163.271		121.818	168.74	177.908	155.702		142.189	167.381	143.537	173.809		751.086	1139.91		5.67918	8.94775
158.458	177.535	180.143	169.26		151.852	156.042	157.171	176.204		134.95	139.984	158.458	168.807		147.98	160.243	151.852	200.516		354	1133.11		11.4238	16.3818
149.728	128.673	138.727	129.945		167.007	185.952	176.395	176.595		115.93	142.56	149.728	131.722		138.921	162.658	167.007	196.672		888.884	1585.92		9.61013	14.3555
133	143.697	134.197	135.592		208.244	154.901	177.136	211.722		125.04	142.577	133	165.893		137.209	162.075	208.244	205.587			1093.34		9.94001	13.0493
164.913	161.729	155.058	145.792		141.763	140.289	130.162	130.502		126.509	143.521	164.913	169.241		135.153	160.911	141.763	194.081					7.95492	15.2222
154.493	145.49	178.651	180.227		190.444	177.484	163.556	154.809		124.906	127.265	154.493	145.055		162.084	166.445	190.444	149.504					15.936	13.6963
140.168	128.093	114.692	96.7831		191.229	242.799	235	229.533		139.077	121.754	140.168	118.784		130.324	171.343	191.229	152.138					8.5144	14.0869
132.046	117.657	101.801	94.113		201.898	237.383	239.534	238.526		109.349	152.499	132.046	149.477		111.561	156.071	201.898	174.614					4.03849	14.6362
153.291	134.175	122.602	116.585		188.402	210.919	207.364	198.418		107.356	152.077	153.291	147.939		138.491	146.153	188.402	157.073					9.34274	20.8618
141.21	138.825	132.605	130.801		144.251	141.888	132.078	126.573		119.105	134.648	141.21	161.125		147.782	146.066	144.251	168.169					6.67318	11.5356
142.376	130.354	116.555	108.339		158.567	156.196	146.809	139.954		120.324	150.86	142.376	136.517		136.228	140.424	158.567	151.995					9.6886	18.2007
141.527	136.744	127.369	122.57		162.186	160.762	152.048	144.047		112.441	118.106	141.527	135.462		143.207	159.48	162.186	189.414					19.8306	10.8032
139.925	131.415	120.856	110.618		157.743	153.323	150.974	140.074		123.267	132.689	139.925	157.689		128.397	150.274	157.743	208.544					6.79089	7.37305
142.783	136.474	125.26	117.101		138.355	134.639	131.264	128.582		117.04	134.994	142.783	132.192		127.693	133.219	138.355	151.093					13.0179	8.81348
140.84	135.895	124.292	113.861		144.473	137.331	124.962	117.8		119.8	134.1	140.84	183.361		128.257	136.921	144.473	181.063					7.38816	7.54395
134.248	131.654	123.008	126.286		165.797	177.076	177.759	170.046		112.962	187.974	134.248	153.76		124.419	157.553	165.797	168.455					11.1157	8.82568
170.987	202.235	219.729	224.303		152.319	158.189	137.628	123.56		105.434	149.704	170.987	174.177		118.522		152.319						6.16891	8.08105
158.412	140.652	139.508	136.051		150.883	149.549	148.051	147.3		139.956	152.645	158.412			99.2768		150.883						13.7823	12.0727
157.833	160.98	159.962	146.916		178.453	163.979	170.366	162.251		109.558	167.156	157.833			128.513		178.453						5.19235	21.2891
167.519	178.381	171.651	171.916		167.121	183.747	175.385	163.362		119.252		167.519			123.024		167.121						9.35291	7.67822
										123.457					109.165								8.31386	11.3892
															125.99								6.26046	24.1577
															121.882								9.0303	7.05566
																							7.89533	10.5102
22	22	22	22		22	22	22	22		23	21	22	19		25	18	22	18		5	6		9.05645	14.1113
149.515	147.106	143.504	137.911		165.856	170.315	165.843	164.352		120.766	144.328	149.515	152.782		132.022	156.484	165.856	176.117		646.075	1142.18		5.97999	12.7685
2.91494	4.43336	5.95113	6.64338		4.31555	6.51868	6.6778	7.29918		1.92495	3.70187	2.91494	4.04023		2.82375	2.80114	4.31555	4.60569		107.689	98.5999		8.96345	10.2295
																							5.61669	9.82666
																							9.11604	15.8325
																							6.93185	7.69043
																							6.44938	34.6191
																							9.82375	20.4346
																							7.67444	18.8843
																							5.8928	11.7309
																							12.38	21.5942
																							6.39125	19.6899
																							7.89824	5.68848
																							12.1373	11.438
																							7.29079	11.2305
																							7.46373	13.1226
																							9.23229	16.8701
																							6.12967	23.6816
																							4.47446	19.397
																							8.59869	12.5977
																							5.89861	10.5713
																							5.08917	12.4023
																							13.3812	10.0952
																							8.36472	12.0239
																							8.52312	11.9507
																							5.82159	12.5976
																							9.6421	24.4385
																							5.85502	10.3027
																							5.67918	8.17871
																							6.53512	18.9941
																							8.9184	12.4268
																							12.9961	16.8823
																							5.00634	8.72802
																							20.066	17.9565
																							6.31569	23.5718
																							8.20778	11.6089
																							12.0327	18.7256
																							10.8163	21.3501
																							10.0897	21.7285
																							14.5133	9.82665
																							7.57563	18.2861
																							5.02377	12.8906
																							5.43939	9.75342
																							7.61196	8.95996
																							25.7467	15.564
																							13.7663	18.6157
																							3.62287	16.9067
																							6.91877	22.9492
																							10.918	6.62842
																							6.06137	8.3374
																							23.7557	16.9922
																							5.42196	8.88672
																							8.09007	--
																							9.00995	9.47266
																							4.60089	6.23779
																							6.81995	5.60302
																							7.72095	8.74023
																							9.80777	17.6392
																							4.92932	7.17773
																							8.00723	12.4268
																							10.174	7.60498
																							6.78653	5.44434
																							12.457	7.77587
																							7.71659	12.7563
																							5.72713	12.1216
																							16.1002	7.33643
																							11.7972	7.93457
																							12.2826	4.83398
																							5.80561	9.0332
																							21.4379	6.45751
																							7.22976	7.09229
																							8.26009	11.9507
																							10.6114	5.93262
																							8.30078	8.06885
																							8.3778	8.54492
																							7.87499	7.77587
																							5.05429	8.52051
																							9.03464	17.1631
																							8.05083	6.05468
																							13.669	6.82373
																							9.72639	12.3413
																							13.9669	8.49609
																							5.4176	7.26318
																							8.74692	8.37402
																							7.07281	11.2549
																							17.8746	12.8662
																							8.10024	17.6392
																							9.7104	8.72802
																							8.13075	7.83691
																							10.7233	7.8125
																							5.33186	8.14209
																							9.90804	10.9497
																							10.6913	10.6201
																							4.22015	9.8877
																							18.5837	7.51953
																							9.42267	8.6792
																							7.80523	6.61621
																							7.47826	10.8643
																							14.9391	8.45947
																							7.47245	11.0474
																							15.8372	12.7685
																							11.7464	8.49609
																							10.8584	10.9619
																							7.75728	8.5083
																							8.67717	10.0098
																							15.7427	4.28467
																							5.20252	14.9902
																							6.03231	8.22754
																							5.09498	10.4614
																							5.48299	10.9253
																							8.64665	13.9404
																							6.25174	6.24999
																							6.10933	7.81249
																							5.76637	5.01709
																							8.11622	9.63134
																							8.73239	8.8501
																							6.14566	6.88476
																							7.93312	5.68847
																							12.2114	11.5234
																							6.89843	10.4004
																							8.25428	10.9375
																							6.40579	7.15332
																							5.28535	11.2671
																							9.03466	7.6416
																							--	11.0474
																							19.8734	8.60596
																							27.4096	13.3667
																							23.5901	14.9902
																							10.8096	9.33837
																							31.3753	7.54394
																							17.5299	9.13085
																							17.6552	9.30175
																							8.95289	13.3667
																							20.1577	10.0464
																							22.7372	11.5234
																							10.0708	11.8042
																							40.8486	17.1265
																							17.8383	4.73633
																							22.3308	12.9517
																							16.7108	10.4248
																							11.0923	9.59473
																							12.3147	5.60302
																							12.3644	8.65479
																							12.607	15.1977
																							16.6032	15.4663
																							15.7728	11.8774
																							13.1515	7.83691
																							16.4923	13.3057
																							19.716	11.0107
																							29.9442	10.6445
																							12.1171	7.40966
																							13.0117	6.7749
																							9.90376	11.8652
																							9.66444	7.4707
																							9.93267	8.91113
																							12.3725	17.9443
																							12.3403	6.87256
																							13.0695	16.1987
																							21.7783	7.51953
																							12.88	8.55713
																							24.1009	8.99658
																							15.9414	7.49511
																							12.8238	9.15527
																							15.2459	7.94678
																							37.3182	19.812
																							12.2263	10.9619
																							14.4252	3.94287
																							18.0246	14.8682
																							32.0467	14.0259
																							14.8074	6.71386
																							16.7766	10.0464
																							25.1015	7.08007
																							15.1769	7.53173
																							12.3339	11.6577
																							37.2796	9.2041
																							25.6524	4.65088
																							21.274	14.8315
																							18.1306	9.20409
																							17.13	6.11572
																							25.3874	19.3848
																							21.2418	20.8984
																							12.6696	9.35058
																							20.1673	11.6577
																							23.2929	10.1929
																							18.0295	8.94775
																							26.5599	4.46777
																							15.0371	8.06885
																							12.8929	9.61914
																							13.8389	8.91113
																							19.7609	9.33837
																							12.4576	5.41992
																							16.0747	9.55811
																							12.0769	11.2671
																							15.0837	8.58154
																							16.1952	8.82568
																							25.9319	6.05468
																							11.3879	5.88379
																							29.3579	8.59375
																							14.173	8.09326
																							10.3567	8.10547
																							17.9491	9.77783
																							33.6577	16.1987
																							18.5483	8.22754
																							9.69335	--
																							9.78972	10.8521
																							14.5183	24.5605
																							19.3417	9.58252
																							14.5697	9.74121
																							12.9202	39.856
																							11.3798	9.8999
																							34.3419	36.8652
																							14.9408	12.3901
																							61.1219	6.89697
																							10.5045	20.9229
																							16.6369	10.6079
																							19.2052	8.58154
																							27.151	14.8071
																							13.8453	30.9692
																							13.3892	12.3779
																							9.35283	7.04346
																							10.6297	22.0215
																							16.6465	12.8906
																							16.0972	7.36084
																							10.4611	10.0586
																							15.8161	24.9634
																							7.87675	21.6431
																							12.0496	8.10547
																							18.2913	7.17773
																							10.1013	10.7422
																							13.0133	9.2041
																							13.871	10.7544
																							12.2873	17.9321
																							16.4811	11.731
																							8.49674	14.0625
																							12.7371	17.4927
																							11.9452	19.2627
																							19.5312	22.2412
																							11.1807	12.2315
																							15.9591	12.8662
																							11.6481	20.2881
																							13.0406	8.72803
																							15.5752	19.6411
																							22.7244	18.1885
																							13.0503	13.2324
																							22.1847	16.4673
																							21.8843	10.669
																							16.6979	11.7065
																							13.8325	10.8398
																							13.5305	8.19092
																							14.369	15.6738
																							23.7732	19.7388
																							13.1836	6.70166
																							7.82696	18.6035
																							13.0888	9.8877
																							9.15367	16.9067
																							25.3954	13.1592
																							10.6619	6.26221
																							14.6517	8.89893
																							22.5926	14.0503
																							8.14016	7.37305
																							9.41387	8.47168
																							18.174	12.6465
																							16.1582	16.5039
																							15.7712	13.0493
																							15.7792	16.9311
																							25.9946	7.31201
																							12.3693	18.3105
																							16.6851	9.21631
																							23.5371	10.437
																							17.0192	9.7168
																							18.8342	17.1265
																							13.6189	10.9131
																							9.69495	9.97314
																							12.8752	2.6123
																							31.6162	28.9307
																							--	9.49707
																							14.1485	12.7441
																							15.6483	14.917
																							7.81395	31.0181
																							20.64	12.7563
																							21.2431	8.37402
																							11.3409	8.95996
																							10.0359	16.6626
																							11.3889	10.4614
																							11.5008	12.915
																							10.5126	17.4072
																							11.3903	5.40771
																							12.9976	9.59473
																							7.07717	8.89893
																							8.78761	11.8408
																							15.8226	10.1929
																							12.797	22.583
																							16.494	12.5732
																							13.8695	10.7666
																							10.0374	11.9507
																							11.3337	34.2407
																							35.1679	14.9414
																							7.75292	14.4898
																							4.95111	21.8872
																							12.691	11.145
																							11.9338	10.1074
																							20.8624	21.7041
																							9.35436	15.4297
																							12.1692	41.7725
																							14.631	14.7217
																							10.9791	8.31299
																							12.736	11.7188
																							11.8074	12.146
																							22.644	13.4766
																							11.2218	15.7593
																							13.73	6.55518
																							24.1191	12.8418
																							19.0081	13.4644
																							13.7097	14.0259
																							26.4762	10.4858
																							20.8638	9.09424
																							10.3992	11.792
																							13.1124	16.2476
																							14.1892	6.92139
																							19.2653	8.39844
																							12.6895	10.1929
																							32.3108	16.4551
																							10.2059	7.09229
																							16.571	14.7705
																							17.9095	7.58057
																							12.6561	6.71387
																							19.2973	14.3921
																							10.3818	11.5479
																							6.97981	17.1387
																							9.57525	13.623
																							15.6003	26.3916
																							11.5109	13.3911
																							9.09133	9.26514
																							23.9766	21.2036
																							9.51131	23.6206
																							18.5663	27.5024
																							21.1283	16.1499
																							8.94165	18.3594
																							9.45753	8.25195
																							19.4455	13.4277
																							12.0661	6.97021
																							12.0384	16.3086
																							22.3214	13.6719
																							22.8722	35.4492
																							13.387	8.3374
																							14.0744	8.55713
																							14.6426	12.561
																							10.158	10.0708
																							22.8809	12.5854
																							10.1057	9.46045
																							7.64538	20.9961
																							9.51858	8.77686
																							17.4808	11.1328
																							20.6008	11.9995
																							18.4428	--
																							13.839	29.0649
																							11.1941	24.292
																							22.9245	16.04
																							15.561	29.5166
																							8.37634	19.2993
																							5.94221	29.602
																							7.63085	29.4311
																							8.37199	12.9761
																							18.7276	5.28564
																							15.3867	14.1846
																							13.6225	13.4399
																							10.8861	13.5498
																							11.3627	17.395
																							13.7343	9.96094
																							9.46481	11.1084
																							10.809	14.6973
																							13.3115	13.1348
																							11.9295	9.19189
																							13.2606	7.22656
																							12.4657	13.5254
																							21.6704	14.4287
																							12.0864	12.1704
																							10.9747	13.4766
																							13.2156	11.6455
																							12.5674	19.4946
																							25.1276	12.9395
																							12.7607	15.3076
																							15.096	22.3755
																							11.5138	18.8721
																							25.5287	9.25293
																							22.9071	12.3657
																							17.0898	13.7817
																							10.1129	12.6953
																							13.9494	12.0605
																							17.7438	16.6992
																							15.2195	16.4795
																							19.1737	17.1753
																							17.9676	14.5874
																							6.18053	7.71484
																							26.838	8.55713
																							11.6519	13.6352
																							8.6234	12.4878
																							14.6194	7.14111
																							17.4095	23.8892
																							10.2743	11.1206
																							9.98506	12.4756
																							26.6462	11.5112
																							11.9774	15.0757
																							15.8488	8.38623
																							13.8593	15.6006
																							15.1905	17.0898
																							15.7122	13.623
																							10.5387	10.022
																							17.8106	16.0645
																							9.90659	10.5102
																							9.80922	16.4184
																							--	14.1846
																							11.8694	23.9502
																							23.9925	8.53271
																							7.47299	12.5
																							15.3561	8.28857
																							11.0779	31.3476
																							19.3443	11.6577
																							16.8114	17.749
																							13.7138	16.0034
																							19.9451	17.9443
																							14.4195	10.5591
																							8.83293	26.5503
																							20.6547	9.8877
																							35.8658	11.9629
																							18.486	15.7837
																							12.1574	9.36279
																							11.816	24.0601
																							12.8002	15.7227
																							14.0552	13.6719
																							12.1632	9.33836
																							14.1487	20.1172
																							19.1593	10.0098
																							32.4802	25.2808
																							20.5975	10.5469
																							10.8089	17.9077
																							10.1528	12.5244
																							8.15964	16.0523
																							12.4912	21.3379
																							12.6743	23.4131
																							22.2168	0
																							14.4463	11.8896
																							25.5909	50.9155
																							10.3607	14.3921
																							11.0569	19.1894
																							10.2158	9.729
																							11.5356	14.2334
																							13.7329	17.102
																							14.4691	9.79002
																							10.9386	22.583
																							9.57298	8.38623
																							11.2171	8.09326
																							15.0604	18.6768
																							25.2571	15.4907
																							8.46291	22.4609
																							22.3808	17.7246
																							13.7768	12.6221
																							10.0574	13.3423
																							10.6449	16.9556
																							15.3675	14.1602
																							27.0347	24.8901
																							22.5143	10.8032
																							12.9299	16.5161
																							19.3253	15.6494
																							19.8555	10.8521
																							11.2038	13.5498
																							9.02937	18.1152
																							11.0836	20.8252
																							13.2656	10.7544
																							17.0689	12.8296
																							10.4008	27.1118
																							8.32748	20.7275
																							16.5405	39.8681
																							14.6332	14.3555
																							22.0718	19.3481
																							6.83022	8.66699
																							17.3931	19.4946
																							10.4713	28.6011
																							13.155	16.2964
																							12.6877	11.9141
																							12.9852	14.4165
																							10.0327	13.7207
																							--	17.2119
																							11.3277	14.0503
																							10.1223	11.2183
																							11.1122	17.7368
																							14.1468	16.9067
																							24.2786	12.9273
																							13.3896	11.9873
																							6.64139	5.2002
																							22.8367	17.1265
																							15.07	17.7002
																							21.2994	14.4043
																							15.3236	11.9263
																							16.9372	18.2983
																							10.4713	27.6977
																							9.74274	13.8672
																							6.67	20.0195
																							20.4544	14.1724
																							8.0471	12.0361
																							17.6048	12.0361
																							12.6629	23.6328
																							10.4809	19.5801
																							7.59506	17.7002
																							10.17	17.2363
																							8.6174	--
																							15.0318	8.74023
																							9.84953	6.38428
																							21.0247	15.5762
																							23.2334	13.3789
																							18.7454	8.94775
																							8.7986	14.6729
																							12.6114	16.8213
																							10.0613	9.83887
																							19.0105	16.6504
																							13.9179	14.1723
																							13.916	15.9546
																							12.7659	7.97118
																							10.7842	7.6416
																							10.6125	12.3779
																							10.2863	11.2183
																							14.2918	13.4277
																							12.6782	7.40967
																							20.8721	13.4888
																							19.2814	10.1074
																							9.44138	12.561
																							18.4936	7.38525
																							14.3833	11.731
																							11.8751	22.8882
																							24.9557	8.98438
																							10.2215	7.62939
																							17.4484	18.5547
																							--	15.2344
																							16.3545	15.1977
																							6.85461	37.1094
																							11.6893	16.6137
																							17.474	15.7104
																							29.8541	8.74023
																							7.02192	34.6313
																							16.1765	12.2925
																							9.83599	17.1387
																							29.5705	8.21533
																							7.93026	9.74121
																							11.0366	9.44824
																							11.9342	14.4531
																							8.50543	6.83594
																							9.32545	6.66504
																							11.0502	11.8896
																							7.90226	8.6792
																							17.4388	11.6089
																							14.0194	6.65283
																							10.1354	6.29883
																							14.2183	8.00781
																							18.0147	12.9395
																							23.6228	11.7432
																							14.3124	17.334
																							11.8035	18.7866
																							6.53507	17.7002
																							14.4991	10.2539
																							11.3676	12.0605
																							12.467	11.5234
																							10.2238	12.0972
																							11.7769	16.0522
																							18.3077	5.9082
																							16.328	10.2539
																							5.91467	14.0991
																							9.19836	12.5366
																							10.763	17.1753
																							10.1936	15.039
																							20.0016	6.27441
																							9.62919	13.2935
																							24.944	12.7808
																							11.774	6.43311
																							10.5964	13.3179
																							14.3418	16.1865
																							18.3429	7.20215
																							13.2389	9.58252
																							16.501	18.0176
																							16.0724	10.3149
																							15.197	14.4531
																							22.955	9.33838
																							13.6532	11.4868
																							9.36423	15.2832
																							10.7372	27.3681
																							17.7885	9.68018
																							9.57534	11.2915
																							9.63996	8.66699
																							8.6713	11.4258
																							10.6969	11.4502
																							32.4039	7.56836
																							10.4205	10.5347
																							9.8281	16.7236
																							6.1545	15.2466
																							6.548	5.00488
																							16.6288	27.1728
																							13.995	23.6694
																							8.66986	13.7085
																							12.5955	6.45752
																							13.3394	8.93555
																							17.209	10.6445
																							10.2187	25.061
																							15.4031	10.0342
																							7.87713	12.1338
																							14.1357	8.78906
																							16.2346	9.32617
																							15.5245	9.44824
																							14.4251	19.2505
																							14.4452	5.43213
																							13.2468	12.5
																							12.7685	8.05664
																							8.84435	8.65479
																							11.1378	8.34961
																							17.362	10.791
																							11.1357	7.99561
																							26.5065	9.81445
																							15.5072	14.1357
																							14.0316	21.6064
																							10.7364	10.3394
																							17.6672	15.5884
																							18.5547	12.4756
																							11.9909	9.83885
																							12.2695	5.37109
																							22.2462	11.2915
																							11.2427	6.31104
																							11.7245	9.83887
																							12.7671	25.2075
																							23.5703	12.9394
																							12.2063	27.0019
																							14.7877	6.48193
																							8.54995	9.75342
																							19.2261	16.0278
																							18.2861	9.25293
																							7.41613	14.4287
																							12.2458	7.83691
																							23.7484	8.64258
																							17.5408	14.0137
																							11.6757	13.4399
																							10.8434	13.0615
																							14.0761	13.623
																							18.3371	11.1572
																							15.019	7.73926
																							10.3882	8.43506
																							22.0574	12.207
																							9.12081	12.0483
																							9.02818	13.0493
																							14.0043	8.64258
																							7.43408	20.4468
																							8.04874	10.6323
																							6.64996	12.915
																							24.0464	16.0034
																							9.31396	7.06787
																							13.0091	8.89893
																							14.4409	18.9575
																							7.06069	21.3867
																							18.4384	14.9658
																							15.2006	10.9009
																							10.2216	--
																							14.4273	12.8662
																							12.0749	4.02832
																							21.5318	5.07813
																							10.2754	3.83301
																							12.0074	7.70264
																							14.0632	5.2002
																							12.6099	7.62939
																							13.2001	6.5918
																							15.8447	5.46875
																							19.4709	7.01904
																							10.926	6.88477
																							10.5734	2.9541
																							24.4708	3.69873
																							21.8384	2.91748
																							13.0206	5.17578
																							7.6933	5.34668
																							23.9437	3.62549
																							13.6388	5.37109
																							20.4863	8.89893
																							9.59975	3.50342
																							9.25939	9.74121
																							23.8317	4.15039
																							10.223	4.62646
																							17.8266	4.91943
																							19.4623	4.39453
																							9.85251	6.38428
																							--	2.74658
																							10.3844	3.08838
																							9.3027	4.99268
																							25.03	3.49121
																							11.6896	3.58887
																							9.40129	2.92969
																							15.3029	3.88184
																							8.82474	8.48389
																							13.4672	3.80859
																							52.3991	3.80859
																							10.2088	2.63672
																							13.9677	14.8193
																							8.94588	4.04053
																							11.5009	2.12402
																							13.8644	4.94385
																							11.3037	6.82373
																							9.97314	4.35791
																							10.7065	4.79736
																							11.4323	5.16357
																							10.6445	16.1621
																							11.2436	5.43213
																							9.15058	3.73535
																							11.9019	5.61523
																							6.50729	11.9995
																							12.4033	2.75879
																							7.39934	5.5542
																							16.2945	4.69971
																							14.6503	6.45752
																							10.7056	4.3335
																							11.5563	5.07813
																							11.0126	6.7749
																							15.1132	5.33447
																							18.1274	3.83301
																							13.1639	5.15137
																							7.13736	4.80957
																							6.21713	3.39355
																							11.4633	5.12695
																							19.4063	6.05469
																							9.6013	3.61328
																							9.45012	2.31934
																							13.3949	6.48193
																							--	3.2959
																							13.9029	4.60205
																							11.5075	5.11475
																							13.778	5.98145
																							12.223	11.4258
																							9.74685	7.99561
																							10.3187	6.66504
																							11.5206	3.75977
																							10.9394	5.10253
																							12.0634	6.03027
																							10.3065	5.07813
																							13.4277	4.05273
																							17.0373	9.26514
																							9.23978	9.99756
																							12.9432	6.57959
																							12.4305	8.3252
																							12.9517	4.07715
																							11.4784	4.87061
																							14.0062	4.88281
																							7.79278	6.66504
																							11.9892	2.96631
																							6.97021	5.48096
																							11.3591	3.95507
																							13.0033	3.2959
																							9.45669	3.94287
																							10.6783	4.65088
																							6.58241	3.479
																							9.01161	6.34766
																							22.8384	4.11377
																							10.5901	4.12597
																							9.03507	3.78418
																							12.6775	2.57568
																							10.914	3.125
																							13.6437	6.75049
																							32.8134	3.61328
																							8.44069	6.27441
																							5.80022	4.11377
																							9.21255	8.27637
																							10.6924	5.27344
																							8.9008	5.35889
																							15.2306	4.65088
																							9.30176	9.49707
																							11.5526	5.50537
																							12.0174	5.26123
																							27.1513	11.5723
																							9.91868	4.50439
																							11.9225	10.4614
																							18.0401	3.75976
																							9.55059	4.12598
																							13.5892	4.54102
																							8.11768	3.34473
																							11.4699	3.34473
																							15.9799	8.31299
																							10.4098	3.51563
																							10.9272	3.4668
																							16.6156	6.97021
																							10.5779	7.65381
																							7.48854	7.54395
																							7.6585	2.4292
																							20.2871	5.33447
																							6.80401	4.28467
																							12.5028	7.49512
																							14.5104	4.67529
																							12.0061	5.81055
																							15.6015	6.7627
																							22.0731	4.41894
																							14.1207	8.08105
																							10.1628	5.32227
																							17.0429	4.43114
																							20.6421	4.50439
																							9.54684	12.0605
																							8.14491	4.38232
																							6.85941	8.1543
																							12.9873	4.91943
																							20.4458	3.125
																							14.3639	2.49023
																							7.24065	5.11475
																							11.0596	6.48193
																							12.2568	4.41895
																							13.2531	4.1626
																							11.0783	5.28564
																							8.5083	3.93066
																							20.32	4.78516
																							9.83792	--
																							18.5134	5.81055
																							10.745	11.0718
																							12.6465	11.0596
																							11.9995	8.14209
																							16.6316	6.7627
																							9.17499	11.8286
																							8.53271	8.00781
																							9.66045	7.38525
																							11.531	5.79834
																							11.6277	4.45557
																							11.8408	9.46045
																							7.11576	3.58887
																							9.56937	7.6416
																							--	7.50732
																							7.08008	8.43506
																							5.61523	7.89795
																							5.00488	6.45752
																							7.93457	10.5957
																							8.17871	10.4492
																							5.98145	6.5918
																							8.42285	4.90723
																							19.4092	13.4888
																							8.91113	2.88086
																							12.085	23.0835
																							6.46973	2.55127
																							4.27246	15.6006
																							6.83594	4.55322
																							10.0098	9.00879
																							4.15039	3.25928
																							9.8877	3.79639
																							7.08008	14.3066
																							12.6953	7.05566
																							10.1318	6.99463
																							18.0664	5.41992
																							28.8086	12.4146
																							9.8877	5.22461
																							13.794	4.6875
																							11.1084	9.04541
																							5.85938	5.44434
																							14.1602	10.9619
																							6.5918	11.1694
																							9.52148	6.48193
																							8.42285	4.82178
																							6.5918	5.26123
																							5.24902	13.0981
																							13.1836	8.8501
																							3.78418	8.22754
																							10.2539	5.85938
																							11.7188	3.52783
																							5.7373	7.04346
																							7.69043	6.95801
																							25.0244	9.53369
																							10.0098	4.5166
																							7.20215	7.76367
																							7.08008	12.0972
																							16.3574	5.18799
																							13.0615	12.1948
																							7.69043	7.94678
																							7.93457	6.81152
																							8.17871	3.74756
																							5.24902	6.03027
																							5.49316	7.14111
																							12.085	15.7349
																							7.20215	7.89795
																							12.4512	9.66797
																							7.44629	9.53369
																							13.0615	11.0107
																							6.34766	16.3574
																							6.5918	3.33252
																							9.0332	10.6567
																							9.52148	6.57959
																							5.61523	13.0005
																							11.2305	7.18994
																							6.83594	19.7998
																							7.08008	6.01807
																							7.44629	10.0098
																							11.9629	14.7949
																							8.91113	7.99561
																							8.54492	3.84521
																							6.95801	3.22266
																							8.30078	6.72607
																							12.4512	17.627
																							6.71387	6.14014
																							4.76074	5.41992
																							12.207	5.5542
																							8.17871	7.51953
																							4.39453	5.16357
																							3.78418	3.49121
																							8.78906	7.03125
																							5.12695	9.0332
																							7.20215	6.84814
																							14.1602	3.30811
																							7.8125	8.11768
																							11.3525	4.65088
																							5.7373	11.5723
																							11.2305	4.96826
																							24.9023	6.79932
																							8.42285	10.0708
																							11.1084	10.9985
																							9.15527	6.29883
																							4.76074	10.9131
																							6.10352	5.43213
																							5.85938	12.5
																							6.22559	5.896
																							4.63867	7.95898
																							11.3525	3.36914
																							13.5498	10.6567
																							7.20215	4.07715
																							11.8408	6.04248
																							5.61523	13.2446
																							4.5166	11.4136
																							8.66699	6.4209
																							9.64355	13.4766
																							11.2305	9.35059
																							9.64355	7.92236
																							5.85938	16.6992
																							22.8271	6.12793
																							9.39941	5.92041
																							11.1084	7.78809
																							7.32422	3.56445
																							5.12695	14.6362
																							10.1318	11.0107
																							3.90625	9.63135
																							6.46973	4.18701
																							8.17871	6.99463
																							4.5166	9.59473
																							7.69043	4.61426
																							13.5498	3.62549
																							10.8643	11.0596
																							18.9209	13.4644
																							12.9395	15.4541
																							6.5918	10.1074
																							12.8174	14.502
																							6.46973	12.2803
																							8.30078	5.94482
																							7.93457	6.00586
																							10.8643	5.11475
																							7.8125	14.9048
																							4.76074	7.2998
																							3.2959	8.45947
																							8.54492	7.72705
																							9.52148	19.6533
																							6.71387	9.04541
																							7.93457	17.041
																							9.76563	14.978
																							10.7422	4.65088
																							9.76563	18.2251
																							6.34766	5.07813
																							7.32422	3.88184
																							11.2305	8.83789
																							7.69043
																							8.78906
																							10.2539
																							4.88281
																							7.8125
																							9.15527
																							7.69043
																							8.17871
																							9.76563
																							3.78418
																							8.66699
																							10.7422
																							18.1885
																							8.17871

[truncated: 2 more sheets: Figure 5d, Figure 6]
